# Supplementary material for: Low microbiome diversity in threatened amphibians from two biodiversity hotspots
Source: Anim Microbiome. 2022 Dec 29;4:69. doi: 10.1186/s42523-022-00220-w (PMC9801548; doi:10.1186/s42523-022-00220-w)
Supplement: Supplementary file 2 — Additional file 2: List of samples and associated metadata. [file 42523_2022_220_MOESM2_ESM.xlsx]

## Sheet: Data
Superfamily	Family	Genus	Species	Month	Year	Country	State	Municipality	Locality	Species-Locality	Latitude_Longitude	Range_Size_sq_km	BIO1	BIO12	SampleID	Sequence_Reads	SVL_mm	Primary_Habitat	Extraction	mean_NDVI	OTU_richness	Faith_PD	Endangerment	Brazil_Redlist	IUCN_Status	Publication
Hyloidea	Hylodidae	Hylodes	japi	February	2018	Brazil	SP	Cabreuva	3	5	23.28 S 46.99 W	60.5129	167	1379	CAB05	17773	28	Aquatic	Dneasy	0.86452	198	22.5282	Non-threatened	Not Evaluated	LC	new data
Hyloidea	Hylodidae	Hylodes	japi	February	2018	Brazil	SP	Cabreuva	3	5	23.28 S 46.99 W	60.5129	167	1379	CAB11	9451	28	Aquatic	Dneasy	0.86452	277	27.0654	Non-threatened	Not Evaluated	LC	new data
Hyloidea	Hylodidae	Hylodes	japi	February	2018	Brazil	SP	Cabreuva	3	5	23.28 S 46.99 W	60.5129	167	1379	CAB12	12637	28	Aquatic	Dneasy	0.86452	375	32.9148	Non-threatened	Not Evaluated	LC	new data
Hyloidea	Hylodidae	Hylodes	japi	February	2018	Brazil	SP	Cabreuva	3	5	23.28 S 46.99 W	60.5129	167	1379	CAB15	29130	28	Aquatic	Dneasy	0.86452	145	18.7459	Non-threatened	Not Evaluated	LC	new data
Hyloidea	Hylodidae	Hylodes	japi	February	2018	Brazil	SP	Cabreuva	3	5	23.28 S 46.99 W	60.5129	167	1379	CAB61	14618	28	Aquatic	Dneasy	0.86452	210	25.1264	Non-threatened	Not Evaluated	LC	new data
Hyloidea	Hylodidae	Hylodes	japi	February	2018	Brazil	SP	Cabreuva	3	5	23.28 S 46.99 W	60.5129	167	1379	CAB62	5437	28	Aquatic	Dneasy	0.86452	265	26.8185	Non-threatened	Not Evaluated	LC	new data
Hyloidea	Hylodidae	Hylodes	japi	February	2018	Brazil	SP	Cabreuva	3	5	23.28 S 46.99 W	60.5129	167	1379	CAB63	20295	28	Aquatic	Dneasy	0.86452	136	17.8668	Non-threatened	Not Evaluated	LC	new data
Hyloidea	Hylodidae	Hylodes	japi	February	2018	Brazil	SP	Cabreuva	3	5	23.28 S 46.99 W	60.5129	167	1379	CAB65	33342	28	Aquatic	Dneasy	0.86452	113	14.6566	Non-threatened	Not Evaluated	LC	new data
Hyloidea	Hylodidae	Hylodes	japi	February	2018	Brazil	SP	Cabreuva	3	5	23.28 S 46.99 W	60.5129	167	1379	CAB68	41352	28	Aquatic	Dneasy	0.86452	74	9.98404	Non-threatened	Not Evaluated	LC	new data
Hyloidea	Hylodidae	Hylodes	japi	February	2018	Brazil	SP	Cabreuva	3	5	23.28 S 46.99 W	60.5129	167	1379	CAB71	14401	28	Aquatic	Dneasy	0.86452	260	26.9218	Non-threatened	Not Evaluated	LC	new data
Hyloidea	Hylodidae	Hylodes	japi	February	2018	Brazil	SP	Cabreuva	3	5	23.28 S 46.99 W	60.5129	167	1379	CAB72	18179	28	Aquatic	Dneasy	0.86452	206	23.616	Non-threatened	Not Evaluated	LC	new data
Hyloidea	Hylodidae	Hylodes	japi	February	2018	Brazil	SP	Cabreuva	3	5	23.28 S 46.99 W	60.5129	167	1379	CAB73	38459	28	Aquatic	Dneasy	0.86452	88	13.7437	Non-threatened	Not Evaluated	LC	new data
Hyloidea	Hylodidae	Hylodes	japi	February	2018	Brazil	SP	Cabreuva	3	5	23.28 S 46.99 W	60.5129	167	1379	CAB75	39102	28	Aquatic	Dneasy	0.86452	72	11.5986	Non-threatened	Not Evaluated	LC	new data
Hyloidea	Leptodactylidae	Physalaemus	cuvieri	December	2015	Brazil	SP	Sao_Luiz_Paraitinga	19	52	23.27 S 45.19 W	7.82404e+06	155	1743	CUV27	5291	30	Aquatic	Prepman	0.731252	59	6.96568	Non-threatened	LC	LC	Mesquita AFC, Lambertini C, Lyra M, Malagoli LR, James TY, Toledo LF, et al. Low resistance to chytridiomycosis in direct-developing amphibians. Sci Rep. 2017;7:16605.
Hyloidea	Leptodactylidae	Physalaemus	cuvieri	December	2015	Brazil	SP	Sao_Luiz_Paraitinga	19	52	23.27 S 45.19 W	7.82404e+06	155	1743	CUV28	26382	30	Aquatic	Prepman	0.731252	62	5.91165	Non-threatened	LC	LC	Mesquita AFC, Lambertini C, Lyra M, Malagoli LR, James TY, Toledo LF, et al. Low resistance to chytridiomycosis in direct-developing amphibians. Sci Rep. 2017;7:16605.
Hyloidea	Leptodactylidae	Physalaemus	cuvieri	December	2015	Brazil	SP	Sao_Luiz_Paraitinga	19	52	23.27 S 45.19 W	7.82404e+06	155	1743	CUV29	7120	30	Aquatic	Prepman	0.731252	81	10.0069	Non-threatened	LC	LC	Mesquita AFC, Lambertini C, Lyra M, Malagoli LR, James TY, Toledo LF, et al. Low resistance to chytridiomycosis in direct-developing amphibians. Sci Rep. 2017;7:16605.
Hyloidea	Leptodactylidae	Physalaemus	cuvieri	December	2015	Brazil	SP	Sao_Luiz_Paraitinga	19	52	23.27 S 45.19 W	7.82404e+06	155	1743	CUV30	4207	30	Aquatic	Prepman	0.731252	74	7.53759	Non-threatened	LC	LC	Mesquita AFC, Lambertini C, Lyra M, Malagoli LR, James TY, Toledo LF, et al. Low resistance to chytridiomycosis in direct-developing amphibians. Sci Rep. 2017;7:16605.
Hyloidea	Leptodactylidae	Physalaemus	cuvieri	December	2015	Brazil	SP	Sao_Luiz_Paraitinga	19	52	23.27 S 45.19 W	7.82404e+06	155	1743	CUV5	2297	30	Aquatic	Prepman	0.731252	73	6.58321	Non-threatened	LC	LC	Mesquita AFC, Lambertini C, Lyra M, Malagoli LR, James TY, Toledo LF, et al. Low resistance to chytridiomycosis in direct-developing amphibians. Sci Rep. 2017;7:16605.
Hyloidea	Hylidae	Dendropsophus	elegans	November	2016	Brazil	SP	Ubatuba	22	56	23.42 S 45.04 W	725224	228	2476	E12	3139	25	Arboreal	Prepman	0.700283	62	6.46769	Non-threatened	LC	LC	Neely WJ, Greenspan SE, Ribeiro LP, Carvalho T, Martins RA, Rodriguez D, et al. Synergistic effects of warming and disease linked to high mortality in cool-adapted terrestrial frogs. Biol Conserv. 2020;245:108521.
Hyloidea	Hylidae	Dendropsophus	elegans	November	2016	Brazil	SP	Ubatuba	22	56	23.42 S 45.04 W	725224	228	2476	E14	3567	25	Arboreal	Prepman	0.700283	61	6.57911	Non-threatened	LC	LC	Neely WJ, Greenspan SE, Ribeiro LP, Carvalho T, Martins RA, Rodriguez D, et al. Synergistic effects of warming and disease linked to high mortality in cool-adapted terrestrial frogs. Biol Conserv. 2020;245:108521.
Hyloidea	Hylidae	Dendropsophus	elegans	November	2016	Brazil	SP	Ubatuba	22	56	23.42 S 45.04 W	725224	228	2476	E15	7934	25	Arboreal	Prepman	0.700283	73	7.32991	Non-threatened	LC	LC	Neely WJ, Greenspan SE, Ribeiro LP, Carvalho T, Martins RA, Rodriguez D, et al. Synergistic effects of warming and disease linked to high mortality in cool-adapted terrestrial frogs. Biol Conserv. 2020;245:108521.
Hyloidea	Hylidae	Dendropsophus	elegans	November	2016	Brazil	SP	Ubatuba	22	56	23.42 S 45.04 W	725224	228	2476	E16	8371	25	Arboreal	Prepman	0.700283	54	5.80968	Non-threatened	LC	LC	Neely WJ, Greenspan SE, Ribeiro LP, Carvalho T, Martins RA, Rodriguez D, et al. Synergistic effects of warming and disease linked to high mortality in cool-adapted terrestrial frogs. Biol Conserv. 2020;245:108521.
Hyloidea	Hylidae	Dendropsophus	elegans	November	2016	Brazil	SP	Ubatuba	22	56	23.42 S 45.04 W	725224	228	2476	E18	6034	25	Arboreal	Prepman	0.700283	48	6.0868	Non-threatened	LC	LC	Neely WJ, Greenspan SE, Ribeiro LP, Carvalho T, Martins RA, Rodriguez D, et al. Synergistic effects of warming and disease linked to high mortality in cool-adapted terrestrial frogs. Biol Conserv. 2020;245:108521.
Hyloidea	Hylidae	Dendropsophus	elegans	November	2016	Brazil	SP	Ubatuba	22	56	23.42 S 45.04 W	725224	228	2476	E19	9129	25	Arboreal	Prepman	0.700283	43	3.94537	Non-threatened	LC	LC	Neely WJ, Greenspan SE, Ribeiro LP, Carvalho T, Martins RA, Rodriguez D, et al. Synergistic effects of warming and disease linked to high mortality in cool-adapted terrestrial frogs. Biol Conserv. 2020;245:108521.
Hyloidea	Hylidae	Dendropsophus	elegans	November	2016	Brazil	SP	Ubatuba	22	56	23.42 S 45.04 W	725224	228	2476	E9	2042	25	Arboreal	Prepman	0.700283	58	5.93581	Non-threatened	LC	LC	Neely WJ, Greenspan SE, Ribeiro LP, Carvalho T, Martins RA, Rodriguez D, et al. Synergistic effects of warming and disease linked to high mortality in cool-adapted terrestrial frogs. Biol Conserv. 2020;245:108521.
Brachycephaloidea	Eleutherodactylidae	Eleutherodactylus	johnstonei	December	2015	Brazil	SP	Sao_Luiz_Paraitinga	19	48	23.27 S 45.19 W	28215.1	155	1743	JON23	10407	35	Terrestrial	Prepman	0.731252	16	1.09533	Non-threatened	LC	LC	Mesquita AFC, Lambertini C, Lyra M, Malagoli LR, James TY, Toledo LF, et al. Low resistance to chytridiomycosis in direct-developing amphibians. Sci Rep. 2017;7:16605.
Brachycephaloidea	Eleutherodactylidae	Eleutherodactylus	johnstonei	December	2015	Brazil	SP	Sao_Luiz_Paraitinga	19	48	23.27 S 45.19 W	28215.1	155	1743	JON25	2458	35	Terrestrial	Prepman	0.731252	17	2.11827	Non-threatened	LC	LC	Mesquita AFC, Lambertini C, Lyra M, Malagoli LR, James TY, Toledo LF, et al. Low resistance to chytridiomycosis in direct-developing amphibians. Sci Rep. 2017;7:16605.
Brachycephaloidea	Eleutherodactylidae	Eleutherodactylus	johnstonei	December	2015	Brazil	SP	Sao_Luiz_Paraitinga	19	48	23.27 S 45.19 W	28215.1	155	1743	JON5	1907	35	Terrestrial	Prepman	0.731252	24	3.08379	Non-threatened	LC	LC	Mesquita AFC, Lambertini C, Lyra M, Malagoli LR, James TY, Toledo LF, et al. Low resistance to chytridiomycosis in direct-developing amphibians. Sci Rep. 2017;7:16605.
Brachycephaloidea	Eleutherodactylidae	Eleutherodactylus	johnstonei	December	2015	Brazil	SP	Sao_Luiz_Paraitinga	19	48	23.27 S 45.19 W	28215.1	155	1743	JON9	6130	35	Terrestrial	Prepman	0.731252	30	3.22462	Non-threatened	LC	LC	Mesquita AFC, Lambertini C, Lyra M, Malagoli LR, James TY, Toledo LF, et al. Low resistance to chytridiomycosis in direct-developing amphibians. Sci Rep. 2017;7:16605.
Hyloidea	Hylodidae	Hylodes	japi	February	2018	Brazil	SP	Jundiai	10	20	23.23 S 46.94 W	60.5129	168	1377	JUND10	2661	28	Aquatic	Dneasy	0.865272	335	30.7542	Non-threatened	Not Evaluated	LC	new data
Hyloidea	Hylodidae	Hylodes	japi	February	2018	Brazil	SP	Jundiai	10	20	23.23 S 46.94 W	60.5129	168	1377	JUND11	5185	28	Aquatic	Dneasy	0.865272	282	25.6752	Non-threatened	Not Evaluated	LC	new data
Hyloidea	Hylodidae	Hylodes	japi	February	2018	Brazil	SP	Jundiai	10	20	23.23 S 46.94 W	60.5129	168	1377	JUND14	4323	28	Aquatic	Dneasy	0.865272	121	16.904	Non-threatened	Not Evaluated	LC	new data
Hyloidea	Hylodidae	Hylodes	japi	February	2018	Brazil	SP	Jundiai	10	20	23.23 S 46.94 W	60.5129	168	1377	JUND15	4264	28	Aquatic	Dneasy	0.865272	292	29.0737	Non-threatened	Not Evaluated	LC	new data
Hyloidea	Hylodidae	Hylodes	japi	February	2018	Brazil	SP	Jundiai	10	20	23.23 S 46.94 W	60.5129	168	1377	JUND21	3707	28	Aquatic	Dneasy	0.865272	351	29.4199	Non-threatened	Not Evaluated	LC	new data
Hyloidea	Hylodidae	Hylodes	japi	February	2018	Brazil	SP	Jundiai	10	20	23.23 S 46.94 W	60.5129	168	1377	JUND23	8959	28	Aquatic	Dneasy	0.865272	130	17.7366	Non-threatened	Not Evaluated	LC	new data
Hyloidea	Hylodidae	Hylodes	japi	February	2018	Brazil	SP	Jundiai	10	20	23.23 S 46.94 W	60.5129	168	1377	JUND24	1850	28	Aquatic	Dneasy	0.865272	307	29.5135	Non-threatened	Not Evaluated	LC	new data
Hyloidea	Hylodidae	Hylodes	japi	February	2018	Brazil	SP	Jundiai	10	20	23.23 S 46.94 W	60.5129	168	1377	JUND25	1850	28	Aquatic	Dneasy	0.865272	206	23.2968	Non-threatened	Not Evaluated	LC	new data
Hyloidea	Hylodidae	Hylodes	japi	February	2018	Brazil	SP	Jundiai	10	20	23.23 S 46.94 W	60.5129	168	1377	JUND27	5181	28	Aquatic	Dneasy	0.865272	247	25.3705	Non-threatened	Not Evaluated	LC	new data
Hyloidea	Hylodidae	Hylodes	japi	February	2018	Brazil	SP	Jundiai	10	20	23.23 S 46.94 W	60.5129	168	1377	JUND44	13622	28	Aquatic	Dneasy	0.865272	237	27.0047	Non-threatened	Not Evaluated	LC	new data
Hyloidea	Hylodidae	Hylodes	japi	February	2018	Brazil	SP	Jundiai	10	20	23.23 S 46.94 W	60.5129	168	1377	JUND45	10859	28	Aquatic	Dneasy	0.865272	379	31.7269	Non-threatened	Not Evaluated	LC	new data
Hyloidea	Hylodidae	Hylodes	japi	Jan-Mar	2018	Brazil	SP	Jundiai	10	20	23.23 S 46.94 W	60.5129	168	1377	JUND47	11766	28	Aquatic	Dneasy	0.865272	336	30.0234	Non-threatened	Not Evaluated	LC	new data
Hyloidea	Hylidae	Dendropsophus	minutus	December	2015	Brazil	SP	Sao_Luiz_Paraitinga	19	47	23.27 S 45.19 W	1.1636e+07	155	1743	MIN1	6191	24	Arboreal	Prepman	0.731252	27	3.01421	Non-threatened	LC	LC	Mesquita AFC, Lambertini C, Lyra M, Malagoli LR, James TY, Toledo LF, et al. Low resistance to chytridiomycosis in direct-developing amphibians. Sci Rep. 2017;7:16605.
Hyloidea	Hylidae	Dendropsophus	minutus	December	2015	Brazil	SP	Sao_Luiz_Paraitinga	19	47	23.27 S 45.19 W	1.1636e+07	155	1743	MIN10	4364	24	Arboreal	Prepman	0.731252	17	3.2382	Non-threatened	LC	LC	Mesquita AFC, Lambertini C, Lyra M, Malagoli LR, James TY, Toledo LF, et al. Low resistance to chytridiomycosis in direct-developing amphibians. Sci Rep. 2017;7:16605.
Hyloidea	Hylidae	Dendropsophus	minutus	December	2015	Brazil	SP	Sao_Luiz_Paraitinga	19	47	23.27 S 45.19 W	1.1636e+07	155	1743	MIN23	6108	24	Arboreal	Prepman	0.731252	25	3.26165	Non-threatened	LC	LC	Mesquita AFC, Lambertini C, Lyra M, Malagoli LR, James TY, Toledo LF, et al. Low resistance to chytridiomycosis in direct-developing amphibians. Sci Rep. 2017;7:16605.
Hyloidea	Hylidae	Dendropsophus	minutus	December	2015	Brazil	SP	Sao_Luiz_Paraitinga	19	47	23.27 S 45.19 W	1.1636e+07	155	1743	MIN24	1890	24	Arboreal	Prepman	0.731252	55	4.84841	Non-threatened	LC	LC	Mesquita AFC, Lambertini C, Lyra M, Malagoli LR, James TY, Toledo LF, et al. Low resistance to chytridiomycosis in direct-developing amphibians. Sci Rep. 2017;7:16605.
Hyloidea	Hylidae	Dendropsophus	minutus	December	2015	Brazil	SP	Sao_Luiz_Paraitinga	19	47	23.27 S 45.19 W	1.1636e+07	155	1743	MIN28	5354	24	Arboreal	Prepman	0.731252	47	4.46908	Non-threatened	LC	LC	Mesquita AFC, Lambertini C, Lyra M, Malagoli LR, James TY, Toledo LF, et al. Low resistance to chytridiomycosis in direct-developing amphibians. Sci Rep. 2017;7:16605.
Hyloidea	Hylidae	Dendropsophus	minutus	December	2015	Brazil	SP	Sao_Luiz_Paraitinga	19	47	23.27 S 45.19 W	1.1636e+07	155	1743	MIN29	2304	24	Arboreal	Prepman	0.731252	62	5.32725	Non-threatened	LC	LC	Mesquita AFC, Lambertini C, Lyra M, Malagoli LR, James TY, Toledo LF, et al. Low resistance to chytridiomycosis in direct-developing amphibians. Sci Rep. 2017;7:16605.
Hyloidea	Hylidae	Dendropsophus	minutus	December	2015	Brazil	SP	Sao_Luiz_Paraitinga	19	47	23.27 S 45.19 W	1.1636e+07	155	1743	MIN30	4538	24	Arboreal	Prepman	0.731252	45	4.08443	Non-threatened	LC	LC	Mesquita AFC, Lambertini C, Lyra M, Malagoli LR, James TY, Toledo LF, et al. Low resistance to chytridiomycosis in direct-developing amphibians. Sci Rep. 2017;7:16605.
Hyloidea	Hylidae	Dendropsophus	minutus	December	2015	Brazil	SP	Sao_Luiz_Paraitinga	19	47	23.27 S 45.19 W	1.1636e+07	155	1743	MIN5	3899	24	Arboreal	Prepman	0.731252	24	2.34023	Non-threatened	LC	LC	Mesquita AFC, Lambertini C, Lyra M, Malagoli LR, James TY, Toledo LF, et al. Low resistance to chytridiomycosis in direct-developing amphibians. Sci Rep. 2017;7:16605.
Hyloidea	Hylidae	Dendropsophus	minutus	December	2015	Brazil	SP	Sao_Luiz_Paraitinga	19	47	23.27 S 45.19 W	1.1636e+07	155	1743	MIN6	12297	24	Arboreal	Prepman	0.731252	21	2.44377	Non-threatened	LC	LC	Mesquita AFC, Lambertini C, Lyra M, Malagoli LR, James TY, Toledo LF, et al. Low resistance to chytridiomycosis in direct-developing amphibians. Sci Rep. 2017;7:16605.
Hyloidea	Hylidae	Dendropsophus	minutus	December	2015	Brazil	SP	Sao_Luiz_Paraitinga	19	47	23.27 S 45.19 W	1.1636e+07	155	1743	MIN9	6060	24	Arboreal	Prepman	0.731252	16	2.24883	Non-threatened	LC	LC	Mesquita AFC, Lambertini C, Lyra M, Malagoli LR, James TY, Toledo LF, et al. Low resistance to chytridiomycosis in direct-developing amphibians. Sci Rep. 2017;7:16605.
Brachycephaloidea	Brachycephalidae	Ischnocnema	parva	December	2015	Brazil	SP	Sao_Luiz_Paraitinga	19	51	23.27 S 45.19 W	145441	155	1743	PAR11	11188	22	Terrestrial	Prepman	0.731252	24	2.28059	Non-threatened	LC	LC	Mesquita AFC, Lambertini C, Lyra M, Malagoli LR, James TY, Toledo LF, et al. Low resistance to chytridiomycosis in direct-developing amphibians. Sci Rep. 2017;7:16605.
Brachycephaloidea	Brachycephalidae	Ischnocnema	parva	December	2015	Brazil	SP	Sao_Luiz_Paraitinga	19	51	23.27 S 45.19 W	145441	155	1743	PAR17	20911	22	Terrestrial	Prepman	0.731252	11	1.15013	Non-threatened	LC	LC	Mesquita AFC, Lambertini C, Lyra M, Malagoli LR, James TY, Toledo LF, et al. Low resistance to chytridiomycosis in direct-developing amphibians. Sci Rep. 2017;7:16605.
Brachycephaloidea	Brachycephalidae	Ischnocnema	parva	December	2015	Brazil	SP	Sao_Luiz_Paraitinga	19	51	23.27 S 45.19 W	145441	155	1743	PAR18	1898	22	Terrestrial	Prepman	0.731252	54	5.60417	Non-threatened	LC	LC	Mesquita AFC, Lambertini C, Lyra M, Malagoli LR, James TY, Toledo LF, et al. Low resistance to chytridiomycosis in direct-developing amphibians. Sci Rep. 2017;7:16605.
Brachycephaloidea	Brachycephalidae	Ischnocnema	parva	December	2015	Brazil	SP	Sao_Luiz_Paraitinga	19	51	23.27 S 45.19 W	145441	155	1743	PAR23	9772	22	Terrestrial	Prepman	0.731252	26	2.87037	Non-threatened	LC	LC	Mesquita AFC, Lambertini C, Lyra M, Malagoli LR, James TY, Toledo LF, et al. Low resistance to chytridiomycosis in direct-developing amphibians. Sci Rep. 2017;7:16605.
Brachycephaloidea	Brachycephalidae	Ischnocnema	parva	December	2015	Brazil	SP	Sao_Luiz_Paraitinga	19	51	23.27 S 45.19 W	145441	155	1743	PAR27	5657	22	Terrestrial	Prepman	0.731252	39	2.9983	Non-threatened	LC	LC	Mesquita AFC, Lambertini C, Lyra M, Malagoli LR, James TY, Toledo LF, et al. Low resistance to chytridiomycosis in direct-developing amphibians. Sci Rep. 2017;7:16605.
Brachycephaloidea	Brachycephalidae	Ischnocnema	parva	December	2015	Brazil	SP	Sao_Luiz_Paraitinga	19	51	23.27 S 45.19 W	145441	155	1743	PAR30	11352	22	Terrestrial	Prepman	0.731252	35	3.40843	Non-threatened	LC	LC	Mesquita AFC, Lambertini C, Lyra M, Malagoli LR, James TY, Toledo LF, et al. Low resistance to chytridiomycosis in direct-developing amphibians. Sci Rep. 2017;7:16605.
Brachycephaloidea	Brachycephalidae	Ischnocnema	parva	December	2015	Brazil	SP	Sao_Luiz_Paraitinga	19	51	23.27 S 45.19 W	145441	155	1743	PAR6	6677	22	Terrestrial	Prepman	0.731252	35	3.03207	Non-threatened	LC	LC	Mesquita AFC, Lambertini C, Lyra M, Malagoli LR, James TY, Toledo LF, et al. Low resistance to chytridiomycosis in direct-developing amphibians. Sci Rep. 2017;7:16605.
Brachycephaloidea	Brachycephalidae	Ischnocnema	parva	December	2015	Brazil	SP	Sao_Luiz_Paraitinga	19	51	23.27 S 45.19 W	145441	155	1743	PAR7	5136	22	Terrestrial	Prepman	0.731252	27	2.67383	Non-threatened	LC	LC	Mesquita AFC, Lambertini C, Lyra M, Malagoli LR, James TY, Toledo LF, et al. Low resistance to chytridiomycosis in direct-developing amphibians. Sci Rep. 2017;7:16605.
Brachycephaloidea	Brachycephalidae	Ischnocnema	parva	December	2015	Brazil	SP	Sao_Luiz_Paraitinga	19	51	23.27 S 45.19 W	145441	155	1743	PAR8	1681	22	Terrestrial	Prepman	0.731252	22	2.76017	Non-threatened	LC	LC	Mesquita AFC, Lambertini C, Lyra M, Malagoli LR, James TY, Toledo LF, et al. Low resistance to chytridiomycosis in direct-developing amphibians. Sci Rep. 2017;7:16605.
Hyloidea	Hylodidae	Hylodes	phyllodes	December	2015	Brazil	SP	Sao_Luiz_Paraitinga	19	49	23.27 S 45.19 W	27279.7	155	1743	PHY22	3993	35.5	Aquatic	Prepman	0.731252	85	7.37163	Non-threatened	LC	LC	Mesquita AFC, Lambertini C, Lyra M, Malagoli LR, James TY, Toledo LF, et al. Low resistance to chytridiomycosis in direct-developing amphibians. Sci Rep. 2017;7:16605.
Hyloidea	Hylodidae	Hylodes	phyllodes	December	2015	Brazil	SP	Sao_Luiz_Paraitinga	19	49	23.27 S 45.19 W	27279.7	155	1743	PHY23	4321	35.5	Aquatic	Prepman	0.731252	19	2.38407	Non-threatened	LC	LC	Mesquita AFC, Lambertini C, Lyra M, Malagoli LR, James TY, Toledo LF, et al. Low resistance to chytridiomycosis in direct-developing amphibians. Sci Rep. 2017;7:16605.
Hyloidea	Hylodidae	Hylodes	phyllodes	December	2015	Brazil	SP	Sao_Luiz_Paraitinga	19	49	23.27 S 45.19 W	27279.7	155	1743	PHY5	10388	35.5	Aquatic	Prepman	0.731252	19	2.98584	Non-threatened	LC	LC	Mesquita AFC, Lambertini C, Lyra M, Malagoli LR, James TY, Toledo LF, et al. Low resistance to chytridiomycosis in direct-developing amphibians. Sci Rep. 2017;7:16605.
Hyloidea	Hylodidae	Hylodes	phyllodes	December	2015	Brazil	SP	Sao_Luiz_Paraitinga	19	49	23.27 S 45.19 W	27279.7	155	1743	PHY6	17569	35.5	Aquatic	Prepman	0.731252	20	2.20904	Non-threatened	LC	LC	Mesquita AFC, Lambertini C, Lyra M, Malagoli LR, James TY, Toledo LF, et al. Low resistance to chytridiomycosis in direct-developing amphibians. Sci Rep. 2017;7:16605.
Hyloidea	Hylodidae	Hylodes	phyllodes	December	2015	Brazil	SP	Sao_Luiz_Paraitinga	19	49	23.27 S 45.19 W	27279.7	155	1743	PHY7	3512	35.5	Aquatic	Prepman	0.731252	20	2.70811	Non-threatened	LC	LC	Mesquita AFC, Lambertini C, Lyra M, Malagoli LR, James TY, Toledo LF, et al. Low resistance to chytridiomycosis in direct-developing amphibians. Sci Rep. 2017;7:16605.
Brachycephaloidea	Brachycephalidae	Brachycephalus	pitanga	December	2015	Brazil	SP	Sao_Luiz_Paraitinga	19	46	23.27 S 45.19 W	49.326	155	1743	PIT20	3715	14	Terrestrial	Prepman	0.731252	9	2.20116	Non-threatened	LC	LC	Mesquita AFC, Lambertini C, Lyra M, Malagoli LR, James TY, Toledo LF, et al. Low resistance to chytridiomycosis in direct-developing amphibians. Sci Rep. 2017;7:16605.
Brachycephaloidea	Brachycephalidae	Brachycephalus	pitanga	December	2015	Brazil	SP	Sao_Luiz_Paraitinga	19	46	23.27 S 45.19 W	49.326	155	1743	PIT29	10462	14	Terrestrial	Prepman	0.731252	10	2.05103	Non-threatened	LC	LC	Mesquita AFC, Lambertini C, Lyra M, Malagoli LR, James TY, Toledo LF, et al. Low resistance to chytridiomycosis in direct-developing amphibians. Sci Rep. 2017;7:16605.
Brachycephaloidea	Brachycephalidae	Brachycephalus	pitanga	December	2015	Brazil	SP	Sao_Luiz_Paraitinga	19	46	23.27 S 45.19 W	49.326	155	1743	PIT30	8823	14	Terrestrial	Prepman	0.731252	6	0.725312	Non-threatened	LC	LC	Mesquita AFC, Lambertini C, Lyra M, Malagoli LR, James TY, Toledo LF, et al. Low resistance to chytridiomycosis in direct-developing amphibians. Sci Rep. 2017;7:16605.
Brachycephaloidea	Brachycephalidae	Brachycephalus	pitanga	December	2015	Brazil	SP	Sao_Luiz_Paraitinga	19	46	23.27 S 45.19 W	49.326	155	1743	PIT4	8077	14	Terrestrial	Prepman	0.731252	38	4.22992	Non-threatened	LC	LC	Mesquita AFC, Lambertini C, Lyra M, Malagoli LR, James TY, Toledo LF, et al. Low resistance to chytridiomycosis in direct-developing amphibians. Sci Rep. 2017;7:16605.
Brachycephaloidea	Brachycephalidae	Brachycephalus	pitanga	December	2015	Brazil	SP	Sao_Luiz_Paraitinga	19	46	23.27 S 45.19 W	49.326	155	1743	PIT6	1934	14	Terrestrial	Prepman	0.731252	36	4.41537	Non-threatened	LC	LC	Mesquita AFC, Lambertini C, Lyra M, Malagoli LR, James TY, Toledo LF, et al. Low resistance to chytridiomycosis in direct-developing amphibians. Sci Rep. 2017;7:16605.
Brachycephaloidea	Brachycephalidae	Brachycephalus	pitanga	December	2015	Brazil	SP	Sao_Luiz_Paraitinga	19	46	23.27 S 45.19 W	49.326	155	1743	PIT7	2633	14	Terrestrial	Prepman	0.731252	23	4.00414	Non-threatened	LC	LC	Mesquita AFC, Lambertini C, Lyra M, Malagoli LR, James TY, Toledo LF, et al. Low resistance to chytridiomycosis in direct-developing amphibians. Sci Rep. 2017;7:16605.
Brachycephaloidea	Brachycephalidae	Brachycephalus	pitanga	December	2015	Brazil	SP	Sao_Luiz_Paraitinga	19	46	23.27 S 45.19 W	49.326	155	1743	PIT9	15711	14	Terrestrial	Prepman	0.731252	19	2.35839	Non-threatened	LC	LC	Mesquita AFC, Lambertini C, Lyra M, Malagoli LR, James TY, Toledo LF, et al. Low resistance to chytridiomycosis in direct-developing amphibians. Sci Rep. 2017;7:16605.
Hyloidea	Bufonidae	Rhinella	icterica	December	2018	Brazil	SP	Sao_Luiz_Paraitinga	19	53	23.27 S 45.19 W	1.79525e+06	155	1743	Ri113	2901	140	Aquatic	Dneasy	0.731252	119	14.3404	Non-threatened	LC	LC	new data
Hyloidea	Bufonidae	Rhinella	icterica	December	2018	Brazil	SP	Sao_Luiz_Paraitinga	19	53	23.27 S 45.19 W	1.79525e+06	155	1743	Ri114	1601	140	Aquatic	Dneasy	0.731252	153	13.3685	Non-threatened	LC	LC	new data
Hyloidea	Bufonidae	Rhinella	icterica	December	2018	Brazil	SP	Sao_Luiz_Paraitinga	19	53	23.27 S 45.19 W	1.79525e+06	155	1743	Ri115	3088	140	Aquatic	Dneasy	0.731252	248	20.7673	Non-threatened	LC	LC	new data
Hyloidea	Bufonidae	Rhinella	icterica	December	2018	Brazil	SP	Sao_Luiz_Paraitinga	19	53	23.27 S 45.19 W	1.79525e+06	155	1743	Ri134	7656	140	Aquatic	Dneasy	0.731252	99	11.2946	Non-threatened	LC	LC	new data
Hyloidea	Bufonidae	Rhinella	icterica	December	2018	Brazil	SP	Sao_Luiz_Paraitinga	19	53	23.27 S 45.19 W	1.79525e+06	155	1743	Ri136	3951	140	Aquatic	Dneasy	0.731252	50	7.08504	Non-threatened	LC	LC	new data
Hyloidea	Bufonidae	Rhinella	icterica	March	2018	Brazil	SP	Sao_Luiz_Paraitinga	19	53	23.27 S 45.19 W	1.79525e+06	155	1743	Ri52	6543	140	Aquatic	Dneasy	0.731252	107	13.4162	Non-threatened	LC	LC	new data
Hyloidea	Bufonidae	Rhinella	icterica	March	2018	Brazil	SP	Sao_Luiz_Paraitinga	19	53	23.27 S 45.19 W	1.79525e+06	155	1743	Ri67	3539	140	Aquatic	Dneasy	0.731252	155	14.1323	Non-threatened	LC	LC	new data
Hyloidea	Hylidae	Bokermannohyla	hylax	November	2018	Brazil	SP	Sao_Luiz_Paraitinga	19	45	23.27 S 45.19 W	75902	155	1743	RM396	11830	63.4	Arboreal	Dneasy	0.731252	36	5.70506	Non-threatened	LC	LC	Martins RA, Greenspan SE, Medina D, Buttimer SM, Marshall VM, Neely WJ, et al. Signatures of functional bacteriome structure in a tropical direct-developing amphibian species. Animal Microbiome 2022;4:40.
Hyloidea	Hylidae	Bokermannohyla	hylax	November	2018	Brazil	SP	Sao_Luiz_Paraitinga	19	45	23.27 S 45.19 W	75902	155	1743	RM397	4801	63.4	Arboreal	Dneasy	0.731252	58	7.57612	Non-threatened	LC	LC	Martins RA, Greenspan SE, Medina D, Buttimer SM, Marshall VM, Neely WJ, et al. Signatures of functional bacteriome structure in a tropical direct-developing amphibian species. Animal Microbiome 2022;4:40.
Brachycephaloidea	Brachycephalidae	Ischnocnema	henselii	November	2018	Brazil	SP	Sao_Luiz_Paraitinga	19	50	23.27 S 45.19 W	63716.1	155	1743	RM399	6252	38	Terrestrial	Dneasy	0.731252	413	34.1627	Non-threatened	LC	LC	Martins RA, Greenspan SE, Medina D, Buttimer SM, Marshall VM, Neely WJ, et al. Signatures of functional bacteriome structure in a tropical direct-developing amphibian species. Animal Microbiome 2022;4:40.
Brachycephaloidea	Brachycephalidae	Ischnocnema	henselii	November	2018	Brazil	SP	Sao_Luiz_Paraitinga	19	50	23.27 S 45.19 W	63716.1	155	1743	RM400	17302	38	Terrestrial	Dneasy	0.731252	213	19.5441	Non-threatened	LC	LC	Martins RA, Greenspan SE, Medina D, Buttimer SM, Marshall VM, Neely WJ, et al. Signatures of functional bacteriome structure in a tropical direct-developing amphibian species. Animal Microbiome 2022;4:40.
Brachycephaloidea	Brachycephalidae	Ischnocnema	henselii	November	2018	Brazil	SP	Sao_Luiz_Paraitinga	19	50	23.27 S 45.19 W	63716.1	155	1743	RM401	22898	38	Terrestrial	Dneasy	0.731252	363	28.8634	Non-threatened	LC	LC	Martins RA, Greenspan SE, Medina D, Buttimer SM, Marshall VM, Neely WJ, et al. Signatures of functional bacteriome structure in a tropical direct-developing amphibian species. Animal Microbiome 2022;4:40.
Brachycephaloidea	Brachycephalidae	Ischnocnema	henselii	November	2018	Brazil	SP	Sao_Luiz_Paraitinga	19	50	23.27 S 45.19 W	63716.1	155	1743	RM407	13718	38	Terrestrial	Dneasy	0.731252	100	12.8939	Non-threatened	LC	LC	Martins RA, Greenspan SE, Medina D, Buttimer SM, Marshall VM, Neely WJ, et al. Signatures of functional bacteriome structure in a tropical direct-developing amphibian species. Animal Microbiome 2022;4:40.
Brachycephaloidea	Brachycephalidae	Ischnocnema	henselii	November	2018	Brazil	SP	Sao_Luiz_Paraitinga	19	50	23.27 S 45.19 W	63716.1	155	1743	RM408	5932	38	Terrestrial	Dneasy	0.731252	80	8.76976	Non-threatened	LC	LC	Martins RA, Greenspan SE, Medina D, Buttimer SM, Marshall VM, Neely WJ, et al. Signatures of functional bacteriome structure in a tropical direct-developing amphibian species. Animal Microbiome 2022;4:40.
Brachycephaloidea	Brachycephalidae	Ischnocnema	henselii	November	2018	Brazil	SP	Sao_Luiz_Paraitinga	19	50	23.27 S 45.19 W	63716.1	155	1743	RM409	11390	38	Terrestrial	Dneasy	0.731252	211	19.8533	Non-threatened	LC	LC	Martins RA, Greenspan SE, Medina D, Buttimer SM, Marshall VM, Neely WJ, et al. Signatures of functional bacteriome structure in a tropical direct-developing amphibian species. Animal Microbiome 2022;4:40.
Brachycephaloidea	Brachycephalidae	Ischnocnema	henselii	November	2018	Brazil	SP	Sao_Luiz_Paraitinga	19	50	23.27 S 45.19 W	63716.1	155	1743	RM410	10927	38	Terrestrial	Dneasy	0.731252	200	20.8829	Non-threatened	LC	LC	Martins RA, Greenspan SE, Medina D, Buttimer SM, Marshall VM, Neely WJ, et al. Signatures of functional bacteriome structure in a tropical direct-developing amphibian species. Animal Microbiome 2022;4:40.
Brachycephaloidea	Brachycephalidae	Ischnocnema	henselii	November	2018	Brazil	SP	Sao_Luiz_Paraitinga	19	50	23.27 S 45.19 W	63716.1	155	1743	RM411	10023	38	Terrestrial	Dneasy	0.731252	194	19.4409	Non-threatened	LC	LC	Martins RA, Greenspan SE, Medina D, Buttimer SM, Marshall VM, Neely WJ, et al. Signatures of functional bacteriome structure in a tropical direct-developing amphibian species. Animal Microbiome 2022;4:40.
Hyloidea	Hylidae	Boana	faber	November	2018	Brazil	SP	Sao_Luiz_Paraitinga	19	43	23.27 S 45.19 W	1.79896e+06	155	1743	RM412	1763	100	Arboreal	Dneasy	0.731252	31	5.82149	Non-threatened	LC	LC	Martins RA, Greenspan SE, Medina D, Buttimer SM, Marshall VM, Neely WJ, et al. Signatures of functional bacteriome structure in a tropical direct-developing amphibian species. Animal Microbiome 2022;4:40.
Hyloidea	Hylidae	Boana	faber	November	2018	Brazil	SP	Sao_Luiz_Paraitinga	19	43	23.27 S 45.19 W	1.79896e+06	155	1743	RM416	2383	100	Arboreal	Dneasy	0.731252	70	6.90151	Non-threatened	LC	LC	Martins RA, Greenspan SE, Medina D, Buttimer SM, Marshall VM, Neely WJ, et al. Signatures of functional bacteriome structure in a tropical direct-developing amphibian species. Animal Microbiome 2022;4:40.
Hyloidea	Hylidae	Boana	faber	November	2018	Brazil	SP	Sao_Luiz_Paraitinga	19	43	23.27 S 45.19 W	1.79896e+06	155	1743	RM417	12506	100	Arboreal	Dneasy	0.731252	73	7.72491	Non-threatened	LC	LC	Martins RA, Greenspan SE, Medina D, Buttimer SM, Marshall VM, Neely WJ, et al. Signatures of functional bacteriome structure in a tropical direct-developing amphibian species. Animal Microbiome 2022;4:40.
Hyloidea	Hylidae	Boana	faber	November	2018	Brazil	SP	Sao_Luiz_Paraitinga	19	43	23.27 S 45.19 W	1.79896e+06	155	1743	RM423	1712	100	Arboreal	Dneasy	0.731252	120	15.1037	Non-threatened	LC	LC	Martins RA, Greenspan SE, Medina D, Buttimer SM, Marshall VM, Neely WJ, et al. Signatures of functional bacteriome structure in a tropical direct-developing amphibian species. Animal Microbiome 2022;4:40.
Hyloidea	Hylidae	Boana	faber	November	2018	Brazil	SP	Sao_Luiz_Paraitinga	19	43	23.27 S 45.19 W	1.79896e+06	155	1743	RM427	11005	100	Arboreal	Dneasy	0.731252	199	19.7128	Non-threatened	LC	LC	Martins RA, Greenspan SE, Medina D, Buttimer SM, Marshall VM, Neely WJ, et al. Signatures of functional bacteriome structure in a tropical direct-developing amphibian species. Animal Microbiome 2022;4:40.
Hyloidea	Hylidae	Bokermannohyla	circumdata	November	2018	Brazil	SP	Sao_Luiz_Paraitinga	19	44	23.27 S 45.19 W	35138.7	155	1743	RM431	6991	50	Arboreal	Dneasy	0.731252	122	12.3696	Non-threatened	LC	LC	Martins RA, Greenspan SE, Medina D, Buttimer SM, Marshall VM, Neely WJ, et al. Signatures of functional bacteriome structure in a tropical direct-developing amphibian species. Animal Microbiome 2022;4:40.
Hyloidea	Hylidae	Bokermannohyla	circumdata	November	2018	Brazil	SP	Sao_Luiz_Paraitinga	19	44	23.27 S 45.19 W	35138.7	155	1743	RM432	1629	50	Arboreal	Dneasy	0.731252	134	13.6214	Non-threatened	LC	LC	Martins RA, Greenspan SE, Medina D, Buttimer SM, Marshall VM, Neely WJ, et al. Signatures of functional bacteriome structure in a tropical direct-developing amphibian species. Animal Microbiome 2022;4:40.
Hyloidea	Hylidae	Bokermannohyla	circumdata	November	2018	Brazil	SP	Sao_Luiz_Paraitinga	19	44	23.27 S 45.19 W	35138.7	155	1743	RM433	6256	50	Arboreal	Dneasy	0.731252	60	7.00186	Non-threatened	LC	LC	Martins RA, Greenspan SE, Medina D, Buttimer SM, Marshall VM, Neely WJ, et al. Signatures of functional bacteriome structure in a tropical direct-developing amphibian species. Animal Microbiome 2022;4:40.
Hyloidea	Hylidae	Bokermannohyla	circumdata	November	2018	Brazil	SP	Sao_Luiz_Paraitinga	19	44	23.27 S 45.19 W	35138.7	155	1743	RM434	9358	50	Arboreal	Dneasy	0.731252	127	13.6648	Non-threatened	LC	LC	Martins RA, Greenspan SE, Medina D, Buttimer SM, Marshall VM, Neely WJ, et al. Signatures of functional bacteriome structure in a tropical direct-developing amphibian species. Animal Microbiome 2022;4:40.
Hyloidea	Hylidae	Bokermannohyla	circumdata	November	2018	Brazil	SP	Sao_Luiz_Paraitinga	19	44	23.27 S 45.19 W	35138.7	155	1743	RM435	2793	50	Arboreal	Dneasy	0.731252	198	18.0109	Non-threatened	LC	LC	Martins RA, Greenspan SE, Medina D, Buttimer SM, Marshall VM, Neely WJ, et al. Signatures of functional bacteriome structure in a tropical direct-developing amphibian species. Animal Microbiome 2022;4:40.
Hyloidea	Hylidae	Bokermannohyla	hylax	November	2018	Brazil	SP	Sao_Luiz_Paraitinga	19	45	23.27 S 45.19 W	75902	155	1743	RM436	1807	63.4	Arboreal	Dneasy	0.731252	136	13.2694	Non-threatened	LC	LC	Martins RA, Greenspan SE, Medina D, Buttimer SM, Marshall VM, Neely WJ, et al. Signatures of functional bacteriome structure in a tropical direct-developing amphibian species. Animal Microbiome 2022;4:40.
Hyloidea	Hylidae	Bokermannohyla	circumdata	November	2018	Brazil	SP	Sao_Luiz_Paraitinga	19	44	23.27 S 45.19 W	35138.7	155	1743	RM437	6862	50	Arboreal	Dneasy	0.731252	356	28.1182	Non-threatened	LC	LC	Martins RA, Greenspan SE, Medina D, Buttimer SM, Marshall VM, Neely WJ, et al. Signatures of functional bacteriome structure in a tropical direct-developing amphibian species. Animal Microbiome 2022;4:40.
Hyloidea	Hylidae	Bokermannohyla	circumdata	November	2018	Brazil	SP	Sao_Luiz_Paraitinga	19	44	23.27 S 45.19 W	35138.7	155	1743	RM439	1532	50	Arboreal	Dneasy	0.731252	205	22.8195	Non-threatened	LC	LC	Martins RA, Greenspan SE, Medina D, Buttimer SM, Marshall VM, Neely WJ, et al. Signatures of functional bacteriome structure in a tropical direct-developing amphibian species. Animal Microbiome 2022;4:40.
Hyloidea	Hylidae	Bokermannohyla	circumdata	November	2018	Brazil	SP	Sao_Luiz_Paraitinga	19	44	23.27 S 45.19 W	35138.7	155	1743	RM440	4181	50	Arboreal	Dneasy	0.731252	217	19.6314	Non-threatened	LC	LC	Martins RA, Greenspan SE, Medina D, Buttimer SM, Marshall VM, Neely WJ, et al. Signatures of functional bacteriome structure in a tropical direct-developing amphibian species. Animal Microbiome 2022;4:40.
Hyloidea	Hylidae	Boana	faber	December	2018	Brazil	SP	Sao_Luiz_Paraitinga	19	43	23.27 S 45.19 W	1.79896e+06	155	1743	RM444	4783	100	Arboreal	Dneasy	0.731252	114	13.3737	Non-threatened	LC	LC	Martins RA, Greenspan SE, Medina D, Buttimer SM, Marshall VM, Neely WJ, et al. Signatures of functional bacteriome structure in a tropical direct-developing amphibian species. Animal Microbiome 2022;4:40.
Hyloidea	Hylidae	Boana	faber	December	2018	Brazil	SP	Sao_Luiz_Paraitinga	19	43	23.27 S 45.19 W	1.79896e+06	155	1743	RM447	39091	100	Arboreal	Dneasy	0.731252	53	5.84955	Non-threatened	LC	LC	Martins RA, Greenspan SE, Medina D, Buttimer SM, Marshall VM, Neely WJ, et al. Signatures of functional bacteriome structure in a tropical direct-developing amphibian species. Animal Microbiome 2022;4:40.
Hyloidea	Hylidae	Boana	faber	December	2018	Brazil	SP	Sao_Luiz_Paraitinga	19	43	23.27 S 45.19 W	1.79896e+06	155	1743	RM449	9635	100	Arboreal	Dneasy	0.731252	91	10.4501	Non-threatened	LC	LC	Martins RA, Greenspan SE, Medina D, Buttimer SM, Marshall VM, Neely WJ, et al. Signatures of functional bacteriome structure in a tropical direct-developing amphibian species. Animal Microbiome 2022;4:40.
Hyloidea	Hylidae	Bokermannohyla	hylax	December	2018	Brazil	SP	Sao_Luiz_Paraitinga	19	45	23.27 S 45.19 W	75902	155	1743	RM451	3574	63.4	Arboreal	Dneasy	0.731252	153	16.0415	Non-threatened	LC	LC	Martins RA, Greenspan SE, Medina D, Buttimer SM, Marshall VM, Neely WJ, et al. Signatures of functional bacteriome structure in a tropical direct-developing amphibian species. Animal Microbiome 2022;4:40.
Hyloidea	Hylidae	Bokermannohyla	hylax	December	2018	Brazil	SP	Sao_Luiz_Paraitinga	19	45	23.27 S 45.19 W	75902	155	1743	RM452	1671	63.4	Arboreal	Dneasy	0.731252	231	21.8974	Non-threatened	LC	LC	Martins RA, Greenspan SE, Medina D, Buttimer SM, Marshall VM, Neely WJ, et al. Signatures of functional bacteriome structure in a tropical direct-developing amphibian species. Animal Microbiome 2022;4:40.
Hyloidea	Hylidae	Bokermannohyla	hylax	December	2018	Brazil	SP	Sao_Luiz_Paraitinga	19	45	23.27 S 45.19 W	75902	155	1743	RM455	6430	63.4	Arboreal	Dneasy	0.731252	250	22.0865	Non-threatened	LC	LC	Martins RA, Greenspan SE, Medina D, Buttimer SM, Marshall VM, Neely WJ, et al. Signatures of functional bacteriome structure in a tropical direct-developing amphibian species. Animal Microbiome 2022;4:40.
Hyloidea	Hylidae	Bokermannohyla	hylax	December	2018	Brazil	SP	Sao_Luiz_Paraitinga	19	45	23.27 S 45.19 W	75902	155	1743	RM457	2730	63.4	Arboreal	Dneasy	0.731252	155	15.7207	Non-threatened	LC	LC	Martins RA, Greenspan SE, Medina D, Buttimer SM, Marshall VM, Neely WJ, et al. Signatures of functional bacteriome structure in a tropical direct-developing amphibian species. Animal Microbiome 2022;4:40.
Hyloidea	Hylidae	Bokermannohyla	hylax	December	2018	Brazil	SP	Sao_Luiz_Paraitinga	19	45	23.27 S 45.19 W	75902	155	1743	RM458	3445	63.4	Arboreal	Dneasy	0.731252	81	11.6578	Non-threatened	LC	LC	Martins RA, Greenspan SE, Medina D, Buttimer SM, Marshall VM, Neely WJ, et al. Signatures of functional bacteriome structure in a tropical direct-developing amphibian species. Animal Microbiome 2022;4:40.
Hyloidea	Hylidae	Bokermannohyla	hylax	December	2018	Brazil	SP	Sao_Luiz_Paraitinga	19	45	23.27 S 45.19 W	75902	155	1743	RM459	4352	63.4	Arboreal	Dneasy	0.731252	292	24.4373	Non-threatened	LC	LC	Martins RA, Greenspan SE, Medina D, Buttimer SM, Marshall VM, Neely WJ, et al. Signatures of functional bacteriome structure in a tropical direct-developing amphibian species. Animal Microbiome 2022;4:40.
Hyloidea	Hylidae	Boana	faber	December	2018	Brazil	SP	Sao_Luiz_Paraitinga	19	43	23.27 S 45.19 W	1.79896e+06	155	1743	RM460	4643	100	Arboreal	Dneasy	0.731252	399	32.5976	Non-threatened	LC	LC	Martins RA, Greenspan SE, Medina D, Buttimer SM, Marshall VM, Neely WJ, et al. Signatures of functional bacteriome structure in a tropical direct-developing amphibian species. Animal Microbiome 2022;4:40.
Hyloidea	Hylidae	Boana	faber	December	2018	Brazil	SP	Sao_Luiz_Paraitinga	19	43	23.27 S 45.19 W	1.79896e+06	155	1743	RM464	6374	100	Arboreal	Dneasy	0.731252	258	22.2745	Non-threatened	LC	LC	Martins RA, Greenspan SE, Medina D, Buttimer SM, Marshall VM, Neely WJ, et al. Signatures of functional bacteriome structure in a tropical direct-developing amphibian species. Animal Microbiome 2022;4:40.
Hyloidea	Hylidae	Boana	faber	December	2018	Brazil	SP	Sao_Luiz_Paraitinga	19	43	23.27 S 45.19 W	1.79896e+06	155	1743	RM465	2229	100	Arboreal	Dneasy	0.731252	178	15.7556	Non-threatened	LC	LC	Martins RA, Greenspan SE, Medina D, Buttimer SM, Marshall VM, Neely WJ, et al. Signatures of functional bacteriome structure in a tropical direct-developing amphibian species. Animal Microbiome 2022;4:40.
Hyloidea	Hylidae	Boana	faber	December	2018	Brazil	SP	Sao_Luiz_Paraitinga	19	43	23.27 S 45.19 W	1.79896e+06	155	1743	RM467	3329	100	Arboreal	Dneasy	0.731252	288	23.7249	Non-threatened	LC	LC	Martins RA, Greenspan SE, Medina D, Buttimer SM, Marshall VM, Neely WJ, et al. Signatures of functional bacteriome structure in a tropical direct-developing amphibian species. Animal Microbiome 2022;4:40.
Hyloidea	Hylidae	Boana	faber	December	2018	Brazil	SP	Sao_Luiz_Paraitinga	19	43	23.27 S 45.19 W	1.79896e+06	155	1743	RM471	8153	100	Arboreal	Dneasy	0.731252	289	22.8116	Non-threatened	LC	LC	Martins RA, Greenspan SE, Medina D, Buttimer SM, Marshall VM, Neely WJ, et al. Signatures of functional bacteriome structure in a tropical direct-developing amphibian species. Animal Microbiome 2022;4:40.
Hyloidea	Hylidae	Bokermannohyla	circumdata	December	2018	Brazil	SP	Sao_Luiz_Paraitinga	19	44	23.27 S 45.19 W	35138.7	155	1743	RM473	1745	50	Arboreal	Dneasy	0.731252	175	17.054	Non-threatened	LC	LC	Martins RA, Greenspan SE, Medina D, Buttimer SM, Marshall VM, Neely WJ, et al. Signatures of functional bacteriome structure in a tropical direct-developing amphibian species. Animal Microbiome 2022;4:40.
Hyloidea	Hylidae	Bokermannohyla	circumdata	December	2018	Brazil	SP	Sao_Luiz_Paraitinga	19	44	23.27 S 45.19 W	35138.7	155	1743	RM474	4755	50	Arboreal	Dneasy	0.731252	329	26.9775	Non-threatened	LC	LC	Martins RA, Greenspan SE, Medina D, Buttimer SM, Marshall VM, Neely WJ, et al. Signatures of functional bacteriome structure in a tropical direct-developing amphibian species. Animal Microbiome 2022;4:40.
Hyloidea	Hylidae	Bokermannohyla	hylax	December	2018	Brazil	SP	Sao_Luiz_Paraitinga	19	45	23.27 S 45.19 W	75902	155	1743	RM477	4553	63.4	Arboreal	Dneasy	0.731252	411	33.1165	Non-threatened	LC	LC	Martins RA, Greenspan SE, Medina D, Buttimer SM, Marshall VM, Neely WJ, et al. Signatures of functional bacteriome structure in a tropical direct-developing amphibian species. Animal Microbiome 2022;4:40.
Brachycephaloidea	Brachycephalidae	Ischnocnema	henselii	December	2018	Brazil	SP	Sao_Luiz_Paraitinga	19	50	23.27 S 45.19 W	63716.1	155	1743	RM479	16894	38	Terrestrial	Dneasy	0.731252	91	11.9431	Non-threatened	LC	LC	Martins RA, Greenspan SE, Medina D, Buttimer SM, Marshall VM, Neely WJ, et al. Signatures of functional bacteriome structure in a tropical direct-developing amphibian species. Animal Microbiome 2022;4:40.
Brachycephaloidea	Brachycephalidae	Ischnocnema	henselii	December	2018	Brazil	SP	Sao_Luiz_Paraitinga	19	50	23.27 S 45.19 W	63716.1	155	1743	RM480	17135	38	Terrestrial	Dneasy	0.731252	96	12.5142	Non-threatened	LC	LC	Martins RA, Greenspan SE, Medina D, Buttimer SM, Marshall VM, Neely WJ, et al. Signatures of functional bacteriome structure in a tropical direct-developing amphibian species. Animal Microbiome 2022;4:40.
Brachycephaloidea	Brachycephalidae	Ischnocnema	henselii	December	2018	Brazil	SP	Sao_Luiz_Paraitinga	19	50	23.27 S 45.19 W	63716.1	155	1743	RM481	5437	38	Terrestrial	Dneasy	0.731252	242	22.3567	Non-threatened	LC	LC	Martins RA, Greenspan SE, Medina D, Buttimer SM, Marshall VM, Neely WJ, et al. Signatures of functional bacteriome structure in a tropical direct-developing amphibian species. Animal Microbiome 2022;4:40.
Hyloidea	Hylidae	Boana	faber	December	2018	Brazil	SP	Jundiai	10	15	23.23 S 46.94 W	1.79896e+06	168	1377	RM485	6009	100	Arboreal	Dneasy	0.865272	165	15.0427	Non-threatened	LC	LC	Martins RA, Greenspan SE, Medina D, Buttimer SM, Marshall VM, Neely WJ, et al. Signatures of functional bacteriome structure in a tropical direct-developing amphibian species. Animal Microbiome 2022;4:40.
Hyloidea	Hylidae	Boana	faber	December	2018	Brazil	SP	Jundiai	10	15	23.23 S 46.94 W	1.79896e+06	168	1377	RM486	3473	100	Arboreal	Dneasy	0.865272	206	19.9004	Non-threatened	LC	LC	Martins RA, Greenspan SE, Medina D, Buttimer SM, Marshall VM, Neely WJ, et al. Signatures of functional bacteriome structure in a tropical direct-developing amphibian species. Animal Microbiome 2022;4:40.
Hyloidea	Hylidae	Bokermannohyla	circumdata	December	2018	Brazil	SP	Jundiai	10	16	23.23 S 46.94 W	35138.7	168	1377	RM488	7305	50	Arboreal	Dneasy	0.865272	73	10.4623	Non-threatened	LC	LC	Martins RA, Greenspan SE, Medina D, Buttimer SM, Marshall VM, Neely WJ, et al. Signatures of functional bacteriome structure in a tropical direct-developing amphibian species. Animal Microbiome 2022;4:40.
Hyloidea	Hylidae	Boana	faber	December	2018	Brazil	SP	Ribeirao_Grande	17	39	24.16 S 48.31 W	1.79896e+06	171	1380	RM490	2005	100	Arboreal	Dneasy	0.879124	242	22.4914	Non-threatened	LC	LC	Martins RA, Greenspan SE, Medina D, Buttimer SM, Marshall VM, Neely WJ, et al. Signatures of functional bacteriome structure in a tropical direct-developing amphibian species. Animal Microbiome 2022;4:40.
Hyloidea	Hylidae	Boana	faber	December	2018	Brazil	SP	Ribeirao_Grande	17	39	24.16 S 48.31 W	1.79896e+06	171	1380	RM493	1583	100	Arboreal	Dneasy	0.879124	228	18.9755	Non-threatened	LC	LC	Martins RA, Greenspan SE, Medina D, Buttimer SM, Marshall VM, Neely WJ, et al. Signatures of functional bacteriome structure in a tropical direct-developing amphibian species. Animal Microbiome 2022;4:40.
Hyloidea	Hylidae	Boana	faber	December	2018	Brazil	SP	Ribeirao_Grande	17	39	24.16 S 48.31 W	1.79896e+06	171	1380	RM494	10889	100	Arboreal	Dneasy	0.879124	245	23.4835	Non-threatened	LC	LC	Martins RA, Greenspan SE, Medina D, Buttimer SM, Marshall VM, Neely WJ, et al. Signatures of functional bacteriome structure in a tropical direct-developing amphibian species. Animal Microbiome 2022;4:40.
Hyloidea	Hylidae	Boana	faber	December	2018	Brazil	SP	Ribeirao_Grande	17	39	24.16 S 48.31 W	1.79896e+06	171	1380	RM495	9334	100	Arboreal	Dneasy	0.879124	405	30.8326	Non-threatened	LC	LC	Martins RA, Greenspan SE, Medina D, Buttimer SM, Marshall VM, Neely WJ, et al. Signatures of functional bacteriome structure in a tropical direct-developing amphibian species. Animal Microbiome 2022;4:40.
Hyloidea	Hylidae	Boana	faber	December	2018	Brazil	SP	Ribeirao_Grande	17	39	24.16 S 48.31 W	1.79896e+06	171	1380	RM500	1815	100	Arboreal	Dneasy	0.879124	110	12.7873	Non-threatened	LC	LC	Martins RA, Greenspan SE, Medina D, Buttimer SM, Marshall VM, Neely WJ, et al. Signatures of functional bacteriome structure in a tropical direct-developing amphibian species. Animal Microbiome 2022;4:40.
Hyloidea	Bufonidae	Rhinella	ornata	December	2018	Brazil	SP	Ribeirao_Grande	17	41	24.16 S 48.31 W	220867	171	1380	RM501	17891	95.3	Aquatic	Dneasy	0.879124	202	16.2622	Non-threatened	LC	LC	Martins RA, Greenspan SE, Medina D, Buttimer SM, Marshall VM, Neely WJ, et al. Signatures of functional bacteriome structure in a tropical direct-developing amphibian species. Animal Microbiome 2022;4:40.
Hyloidea	Hylidae	Boana	faber	December	2018	Brazil	SP	Ribeirao_Grande	17	39	24.16 S 48.31 W	1.79896e+06	171	1380	RM502	5162	100	Arboreal	Dneasy	0.879124	362	27.8412	Non-threatened	LC	LC	Martins RA, Greenspan SE, Medina D, Buttimer SM, Marshall VM, Neely WJ, et al. Signatures of functional bacteriome structure in a tropical direct-developing amphibian species. Animal Microbiome 2022;4:40.
Hyloidea	Hylidae	Boana	faber	December	2018	Brazil	SP	Ribeirao_Grande	17	39	24.16 S 48.31 W	1.79896e+06	171	1380	RM503	2580	100	Arboreal	Dneasy	0.879124	323	26.7781	Non-threatened	LC	LC	Martins RA, Greenspan SE, Medina D, Buttimer SM, Marshall VM, Neely WJ, et al. Signatures of functional bacteriome structure in a tropical direct-developing amphibian species. Animal Microbiome 2022;4:40.
Hyloidea	Hylidae	Boana	faber	December	2018	Brazil	SP	Ribeirao_Grande	17	39	24.16 S 48.31 W	1.79896e+06	171	1380	RM504	23952	100	Arboreal	Dneasy	0.879124	162	17.5937	Non-threatened	LC	LC	Martins RA, Greenspan SE, Medina D, Buttimer SM, Marshall VM, Neely WJ, et al. Signatures of functional bacteriome structure in a tropical direct-developing amphibian species. Animal Microbiome 2022;4:40.
Hyloidea	Hylidae	Boana	faber	December	2018	Brazil	SP	Ribeirao_Grande	17	39	24.16 S 48.31 W	1.79896e+06	171	1380	RM505	6214	100	Arboreal	Dneasy	0.879124	384	31.1235	Non-threatened	LC	LC	Martins RA, Greenspan SE, Medina D, Buttimer SM, Marshall VM, Neely WJ, et al. Signatures of functional bacteriome structure in a tropical direct-developing amphibian species. Animal Microbiome 2022;4:40.
Hyloidea	Bufonidae	Rhinella	ornata	December	2018	Brazil	SP	Ribeirao_Grande	17	41	24.16 S 48.31 W	220867	171	1380	RM532	16519	95.3	Aquatic	Dneasy	0.879124	211	15.3186	Non-threatened	LC	LC	Martins RA, Greenspan SE, Medina D, Buttimer SM, Marshall VM, Neely WJ, et al. Signatures of functional bacteriome structure in a tropical direct-developing amphibian species. Animal Microbiome 2022;4:40.
Brachycephaloidea	Brachycephalidae	Ischnocnema	henselli	December	2018	Brazil	SP	Ribeirao_Grande	17	40	24.16 S 48.31 W	63716.1	171	1380	RM534	25360	38	Terrestrial	Dneasy	0.879124	139	12.8748	Non-threatened	LC	LC	Martins RA, Greenspan SE, Medina D, Buttimer SM, Marshall VM, Neely WJ, et al. Signatures of functional bacteriome structure in a tropical direct-developing amphibian species. Animal Microbiome 2022;4:40.
Hyloidea	Hylidae	Boana	faber	December	2018	Brazil	SP	Ribeirao_Grande	17	39	24.16 S 48.31 W	1.79896e+06	171	1380	RM536	7343	100	Arboreal	Dneasy	0.879124	307	26.6141	Non-threatened	LC	LC	Martins RA, Greenspan SE, Medina D, Buttimer SM, Marshall VM, Neely WJ, et al. Signatures of functional bacteriome structure in a tropical direct-developing amphibian species. Animal Microbiome 2022;4:40.
Brachycephaloidea	Brachycephalidae	Ischnocnema	henselli	December	2018	Brazil	SP	Ribeirao_Grande	17	40	24.16 S 48.31 W	63716.1	171	1380	RM537	1738	38	Terrestrial	Dneasy	0.879124	270	21.8894	Non-threatened	LC	LC	Martins RA, Greenspan SE, Medina D, Buttimer SM, Marshall VM, Neely WJ, et al. Signatures of functional bacteriome structure in a tropical direct-developing amphibian species. Animal Microbiome 2022;4:40.
Hyloidea	Bufonidae	Rhinella	ornata	December	2018	Brazil	SP	Ribeirao_Grande	17	41	24.16 S 48.31 W	220867	171	1380	RM538	3706	95.3	Aquatic	Dneasy	0.879124	241	20.5191	Non-threatened	LC	LC	Martins RA, Greenspan SE, Medina D, Buttimer SM, Marshall VM, Neely WJ, et al. Signatures of functional bacteriome structure in a tropical direct-developing amphibian species. Animal Microbiome 2022;4:40.
Hyloidea	Hylidae	Boana	faber	December	2018	Brazil	SP	Jundiai	10	15	23.23 S 46.94 W	1.79896e+06	168	1377	RM540	6291	100	Arboreal	Dneasy	0.865272	73	8.68256	Non-threatened	LC	LC	Martins RA, Greenspan SE, Medina D, Buttimer SM, Marshall VM, Neely WJ, et al. Signatures of functional bacteriome structure in a tropical direct-developing amphibian species. Animal Microbiome 2022;4:40.
Hyloidea	Hylidae	Boana	faber	December	2018	Brazil	SP	Jundiai	10	15	23.23 S 46.94 W	1.79896e+06	168	1377	RM541	4823	100	Arboreal	Dneasy	0.865272	238	22.1202	Non-threatened	LC	LC	Martins RA, Greenspan SE, Medina D, Buttimer SM, Marshall VM, Neely WJ, et al. Signatures of functional bacteriome structure in a tropical direct-developing amphibian species. Animal Microbiome 2022;4:40.
Hyloidea	Hylidae	Boana	faber	December	2018	Brazil	SP	Jundiai	10	15	23.23 S 46.94 W	1.79896e+06	168	1377	RM542	4604	100	Arboreal	Dneasy	0.865272	161	17.9865	Non-threatened	LC	LC	Martins RA, Greenspan SE, Medina D, Buttimer SM, Marshall VM, Neely WJ, et al. Signatures of functional bacteriome structure in a tropical direct-developing amphibian species. Animal Microbiome 2022;4:40.
Brachycephaloidea	Brachycephalidae	Ischnocnema	henselii	December	2018	Brazil	SP	Jundiai	10	22	23.23 S 46.94 W	63716.1	168	1377	RM548	15369	38	Terrestrial	Dneasy	0.865272	223	20.335	Non-threatened	LC	LC	Martins RA, Greenspan SE, Medina D, Buttimer SM, Marshall VM, Neely WJ, et al. Signatures of functional bacteriome structure in a tropical direct-developing amphibian species. Animal Microbiome 2022;4:40.
Brachycephaloidea	Craugastoridae	Haddadus	binotatus	December	2018	Brazil	SP	Jundiai	10	19	23.23 S 46.94 W	663026	168	1377	RM549	3700	63.8	Terrestrial	Dneasy	0.865272	268	20.6825	Non-threatened	LC	LC	Martins RA, Greenspan SE, Medina D, Buttimer SM, Marshall VM, Neely WJ, et al. Signatures of functional bacteriome structure in a tropical direct-developing amphibian species. Animal Microbiome 2022;4:40.
Hyloidea	Bufonidae	Rhinella	ornata	December	2018	Brazil	SP	Jundiai	10	25	23.23 S 46.94 W	220867	168	1377	RM550	13989	95.3	Aquatic	Dneasy	0.865272	215	14.921	Non-threatened	LC	LC	Martins RA, Greenspan SE, Medina D, Buttimer SM, Marshall VM, Neely WJ, et al. Signatures of functional bacteriome structure in a tropical direct-developing amphibian species. Animal Microbiome 2022;4:40.
Hyloidea	Hylidae	Bokermannohyla	hylax	December	2018	Brazil	SP	Jundiai	10	17	23.23 S 46.94 W	75902	168	1377	RM551	45665	63.4	Arboreal	Dneasy	0.865272	50	7.14575	Non-threatened	LC	LC	Martins RA, Greenspan SE, Medina D, Buttimer SM, Marshall VM, Neely WJ, et al. Signatures of functional bacteriome structure in a tropical direct-developing amphibian species. Animal Microbiome 2022;4:40.
Hyloidea	Hylidae	Bokermannohyla	hylax	December	2018	Brazil	SP	Jundiai	10	17	23.23 S 46.94 W	75902	168	1377	RM552	22704	63.4	Arboreal	Dneasy	0.865272	96	11.8534	Non-threatened	LC	LC	Martins RA, Greenspan SE, Medina D, Buttimer SM, Marshall VM, Neely WJ, et al. Signatures of functional bacteriome structure in a tropical direct-developing amphibian species. Animal Microbiome 2022;4:40.
Hyloidea	Hylidae	Bokermannohyla	hylax	December	2018	Brazil	SP	Jundiai	10	17	23.23 S 46.94 W	75902	168	1377	RM554	62277	63.4	Arboreal	Dneasy	0.865272	117	13.977	Non-threatened	LC	LC	Martins RA, Greenspan SE, Medina D, Buttimer SM, Marshall VM, Neely WJ, et al. Signatures of functional bacteriome structure in a tropical direct-developing amphibian species. Animal Microbiome 2022;4:40.
Hyloidea	Hylidae	Bokermannohyla	hylax	December	2018	Brazil	SP	Jundiai	10	17	23.23 S 46.94 W	75902	168	1377	RM555	4734	63.4	Arboreal	Dneasy	0.865272	154	18.2539	Non-threatened	LC	LC	Martins RA, Greenspan SE, Medina D, Buttimer SM, Marshall VM, Neely WJ, et al. Signatures of functional bacteriome structure in a tropical direct-developing amphibian species. Animal Microbiome 2022;4:40.
Hyloidea	Hylidae	Boana	faber	December	2018	Brazil	SP	Jundiai	10	15	23.23 S 46.94 W	1.79896e+06	168	1377	RM558	3662	100	Arboreal	Dneasy	0.865272	272	22.6236	Non-threatened	LC	LC	Martins RA, Greenspan SE, Medina D, Buttimer SM, Marshall VM, Neely WJ, et al. Signatures of functional bacteriome structure in a tropical direct-developing amphibian species. Animal Microbiome 2022;4:40.
Hyloidea	Hylidae	Boana	faber	December	2018	Brazil	SP	Jundiai	10	15	23.23 S 46.94 W	1.79896e+06	168	1377	RM564	10864	100	Arboreal	Dneasy	0.865272	330	26.2455	Non-threatened	LC	LC	Martins RA, Greenspan SE, Medina D, Buttimer SM, Marshall VM, Neely WJ, et al. Signatures of functional bacteriome structure in a tropical direct-developing amphibian species. Animal Microbiome 2022;4:40.
Hyloidea	Hylidae	Boana	faber	December	2018	Brazil	SP	Jundiai	10	15	23.23 S 46.94 W	1.79896e+06	168	1377	RM567	1754	100	Arboreal	Dneasy	0.865272	236	18.1504	Non-threatened	LC	LC	Martins RA, Greenspan SE, Medina D, Buttimer SM, Marshall VM, Neely WJ, et al. Signatures of functional bacteriome structure in a tropical direct-developing amphibian species. Animal Microbiome 2022;4:40.
Hyloidea	Hylidae	Bokermannohyla	hylax	December	2018	Brazil	SP	Jundiai	10	17	23.23 S 46.94 W	75902	168	1377	RM570	6407	63.4	Arboreal	Dneasy	0.865272	329	26.6656	Non-threatened	LC	LC	Martins RA, Greenspan SE, Medina D, Buttimer SM, Marshall VM, Neely WJ, et al. Signatures of functional bacteriome structure in a tropical direct-developing amphibian species. Animal Microbiome 2022;4:40.
Hyloidea	Bufonidae	Rhinella	ornata	December	2018	Brazil	SP	Jundiai	10	25	23.23 S 46.94 W	220867	168	1377	RM571	2335	95.3	Aquatic	Dneasy	0.865272	331	26.5141	Non-threatened	LC	LC	Martins RA, Greenspan SE, Medina D, Buttimer SM, Marshall VM, Neely WJ, et al. Signatures of functional bacteriome structure in a tropical direct-developing amphibian species. Animal Microbiome 2022;4:40.
Hyloidea	Bufonidae	Rhinella	ornata	December	2018	Brazil	SP	Jundiai	10	25	23.23 S 46.94 W	220867	168	1377	RM572	20409	95.3	Aquatic	Dneasy	0.865272	229	16.7121	Non-threatened	LC	LC	Martins RA, Greenspan SE, Medina D, Buttimer SM, Marshall VM, Neely WJ, et al. Signatures of functional bacteriome structure in a tropical direct-developing amphibian species. Animal Microbiome 2022;4:40.
Hyloidea	Bufonidae	Rhinella	ornata	December	2018	Brazil	SP	Jundiai	10	25	23.23 S 46.94 W	220867	168	1377	RM573	2407	95.3	Aquatic	Dneasy	0.865272	75	12.0723	Non-threatened	LC	LC	Martins RA, Greenspan SE, Medina D, Buttimer SM, Marshall VM, Neely WJ, et al. Signatures of functional bacteriome structure in a tropical direct-developing amphibian species. Animal Microbiome 2022;4:40.
Hyloidea	Bufonidae	Rhinella	ornata	December	2018	Brazil	SP	Jundiai	10	25	23.23 S 46.94 W	220867	168	1377	RM574	17692	95.3	Aquatic	Dneasy	0.865272	352	24.4196	Non-threatened	LC	LC	Martins RA, Greenspan SE, Medina D, Buttimer SM, Marshall VM, Neely WJ, et al. Signatures of functional bacteriome structure in a tropical direct-developing amphibian species. Animal Microbiome 2022;4:40.
Hyloidea	Bufonidae	Rhinella	ornata	December	2018	Brazil	SP	Jundiai	10	25	23.23 S 46.94 W	220867	168	1377	RM575	8229	95.3	Aquatic	Dneasy	0.865272	265	23.4417	Non-threatened	LC	LC	Martins RA, Greenspan SE, Medina D, Buttimer SM, Marshall VM, Neely WJ, et al. Signatures of functional bacteriome structure in a tropical direct-developing amphibian species. Animal Microbiome 2022;4:40.
Hyloidea	Bufonidae	Rhinella	ornata	December	2018	Brazil	SP	Jundiai	10	25	23.23 S 46.94 W	220867	168	1377	RM576	2899	95.3	Aquatic	Dneasy	0.865272	335	24.8125	Non-threatened	LC	LC	Martins RA, Greenspan SE, Medina D, Buttimer SM, Marshall VM, Neely WJ, et al. Signatures of functional bacteriome structure in a tropical direct-developing amphibian species. Animal Microbiome 2022;4:40.
Hyloidea	Bufonidae	Rhinella	ornata	December	2018	Brazil	SP	Jundiai	10	25	23.23 S 46.94 W	220867	168	1377	RM577	5943	95.3	Aquatic	Dneasy	0.865272	401	28.5311	Non-threatened	LC	LC	Martins RA, Greenspan SE, Medina D, Buttimer SM, Marshall VM, Neely WJ, et al. Signatures of functional bacteriome structure in a tropical direct-developing amphibian species. Animal Microbiome 2022;4:40.
Brachycephaloidea	Craugastoridae	Haddadus	binotatus	January	2019	Brazil	SP	Jundiai	10	19	23.23 S 46.94 W	663026	168	1377	RM651	9276	63.8	Terrestrial	Dneasy	0.865272	283	23.911	Non-threatened	LC	LC	Martins RA, Greenspan SE, Medina D, Buttimer SM, Marshall VM, Neely WJ, et al. Signatures of functional bacteriome structure in a tropical direct-developing amphibian species. Animal Microbiome 2022;4:40.
Brachycephaloidea	Craugastoridae	Haddadus	binotatus	January	2019	Brazil	SP	Jundiai	10	19	23.23 S 46.94 W	663026	168	1377	RM652	14545	63.8	Terrestrial	Dneasy	0.865272	409	30.87	Non-threatened	LC	LC	Martins RA, Greenspan SE, Medina D, Buttimer SM, Marshall VM, Neely WJ, et al. Signatures of functional bacteriome structure in a tropical direct-developing amphibian species. Animal Microbiome 2022;4:40.
Brachycephaloidea	Brachycephalidae	Ischnocnema	henselii	January	2019	Brazil	SP	Jundiai	10	22	23.23 S 46.94 W	63716.1	168	1377	RM654	17401	38	Terrestrial	Dneasy	0.865272	413	32.0323	Non-threatened	LC	LC	Martins RA, Greenspan SE, Medina D, Buttimer SM, Marshall VM, Neely WJ, et al. Signatures of functional bacteriome structure in a tropical direct-developing amphibian species. Animal Microbiome 2022;4:40.
Brachycephaloidea	Brachycephalidae	Ischnocnema	henselii	January	2019	Brazil	SP	Jundiai	10	22	23.23 S 46.94 W	63716.1	168	1377	RM655	6943	38	Terrestrial	Dneasy	0.865272	258	23.8299	Non-threatened	LC	LC	Martins RA, Greenspan SE, Medina D, Buttimer SM, Marshall VM, Neely WJ, et al. Signatures of functional bacteriome structure in a tropical direct-developing amphibian species. Animal Microbiome 2022;4:40.
Brachycephaloidea	Brachycephalidae	Ischnocnema	henselii	January	2019	Brazil	SP	Jundiai	10	22	23.23 S 46.94 W	63716.1	168	1377	RM656	3181	38	Terrestrial	Dneasy	0.865272	319	24.2181	Non-threatened	LC	LC	Martins RA, Greenspan SE, Medina D, Buttimer SM, Marshall VM, Neely WJ, et al. Signatures of functional bacteriome structure in a tropical direct-developing amphibian species. Animal Microbiome 2022;4:40.
Brachycephaloidea	Brachycephalidae	Ischnocnema	henselii	January	2019	Brazil	SP	Jundiai	10	22	23.23 S 46.94 W	63716.1	168	1377	RM657	5753	38	Terrestrial	Dneasy	0.865272	200	19.0783	Non-threatened	LC	LC	Martins RA, Greenspan SE, Medina D, Buttimer SM, Marshall VM, Neely WJ, et al. Signatures of functional bacteriome structure in a tropical direct-developing amphibian species. Animal Microbiome 2022;4:40.
Brachycephaloidea	Brachycephalidae	Ischnocnema	henselii	January	2019	Brazil	SP	Jundiai	10	22	23.23 S 46.94 W	63716.1	168	1377	RM658	3511	38	Terrestrial	Dneasy	0.865272	363	28.9113	Non-threatened	LC	LC	Martins RA, Greenspan SE, Medina D, Buttimer SM, Marshall VM, Neely WJ, et al. Signatures of functional bacteriome structure in a tropical direct-developing amphibian species. Animal Microbiome 2022;4:40.
Brachycephaloidea	Brachycephalidae	Ischnocnema	henselii	January	2019	Brazil	SP	Jundiai	10	22	23.23 S 46.94 W	63716.1	168	1377	RM659	6434	38	Terrestrial	Dneasy	0.865272	337	27.4027	Non-threatened	LC	LC	Martins RA, Greenspan SE, Medina D, Buttimer SM, Marshall VM, Neely WJ, et al. Signatures of functional bacteriome structure in a tropical direct-developing amphibian species. Animal Microbiome 2022;4:40.
Hyloidea	Bufonidae	Rhinella	ornata	January	2019	Brazil	SP	Jundiai	10	25	23.23 S 46.94 W	220867	168	1377	RM660	24774	95.3	Aquatic	Dneasy	0.865272	151	14.6394	Non-threatened	LC	LC	Martins RA, Greenspan SE, Medina D, Buttimer SM, Marshall VM, Neely WJ, et al. Signatures of functional bacteriome structure in a tropical direct-developing amphibian species. Animal Microbiome 2022;4:40.
Hyloidea	Bufonidae	Rhinella	ornata	January	2019	Brazil	SP	Jundiai	10	25	23.23 S 46.94 W	220867	168	1377	RM661	7267	95.3	Aquatic	Dneasy	0.865272	449	34.1256	Non-threatened	LC	LC	Martins RA, Greenspan SE, Medina D, Buttimer SM, Marshall VM, Neely WJ, et al. Signatures of functional bacteriome structure in a tropical direct-developing amphibian species. Animal Microbiome 2022;4:40.
Hyloidea	Hylidae	Boana	faber	January	2019	Brazil	SP	Jundiai	10	15	23.23 S 46.94 W	1.79896e+06	168	1377	RM667	2919	100	Arboreal	Dneasy	0.865272	375	32.4721	Non-threatened	LC	LC	Martins RA, Greenspan SE, Medina D, Buttimer SM, Marshall VM, Neely WJ, et al. Signatures of functional bacteriome structure in a tropical direct-developing amphibian species. Animal Microbiome 2022;4:40.
Brachycephaloidea	Craugastoridae	Haddadus	binotatus	January	2019	Brazil	SP	Pilar_Sul	15	35	23.89 S 47.69 W	663026	177	1410	RM814	10303	63.8	Terrestrial	Dneasy	0.850168	474	36.2869	Non-threatened	LC	LC	Martins RA, Greenspan SE, Medina D, Buttimer SM, Marshall VM, Neely WJ, et al. Signatures of functional bacteriome structure in a tropical direct-developing amphibian species. Animal Microbiome 2022;4:40.
Brachycephaloidea	Craugastoridae	Haddadus	binotatus	January	2019	Brazil	SP	Pilar_Sul	15	35	23.89 S 47.69 W	663026	177	1410	RM815	7026	63.8	Terrestrial	Dneasy	0.850168	399	31.8919	Non-threatened	LC	LC	Martins RA, Greenspan SE, Medina D, Buttimer SM, Marshall VM, Neely WJ, et al. Signatures of functional bacteriome structure in a tropical direct-developing amphibian species. Animal Microbiome 2022;4:40.
Brachycephaloidea	Brachycephalidae	Ischnocnema	henselii	January	2019	Brazil	SP	Pilar_Sul	15	36	23.89 S 47.69 W	63716.1	177	1410	RM816	3611	38	Terrestrial	Dneasy	0.850168	378	29.7002	Non-threatened	LC	LC	Martins RA, Greenspan SE, Medina D, Buttimer SM, Marshall VM, Neely WJ, et al. Signatures of functional bacteriome structure in a tropical direct-developing amphibian species. Animal Microbiome 2022;4:40.
Hyloidea	Hylidae	Boana	faber	January	2019	Brazil	SP	Pilar_Sul	15	32	23.89 S 47.69 W	1.79896e+06	177	1410	RM818	5086	100	Arboreal	Dneasy	0.850168	146	14.171	Non-threatened	LC	LC	Martins RA, Greenspan SE, Medina D, Buttimer SM, Marshall VM, Neely WJ, et al. Signatures of functional bacteriome structure in a tropical direct-developing amphibian species. Animal Microbiome 2022;4:40.
Hyloidea	Hylidae	Bokermannohyla	hylax	January	2019	Brazil	SP	Pilar_Sul	15	34	23.89 S 47.69 W	75902	177	1410	RM819	8516	63.4	Arboreal	Dneasy	0.850168	361	27.9502	Non-threatened	LC	LC	Martins RA, Greenspan SE, Medina D, Buttimer SM, Marshall VM, Neely WJ, et al. Signatures of functional bacteriome structure in a tropical direct-developing amphibian species. Animal Microbiome 2022;4:40.
Hyloidea	Hylidae	Bokermannohyla	hylax	January	2019	Brazil	SP	Pilar_Sul	15	34	23.89 S 47.69 W	75902	177	1410	RM820	3436	63.4	Arboreal	Dneasy	0.850168	79	10.618	Non-threatened	LC	LC	Martins RA, Greenspan SE, Medina D, Buttimer SM, Marshall VM, Neely WJ, et al. Signatures of functional bacteriome structure in a tropical direct-developing amphibian species. Animal Microbiome 2022;4:40.
Hyloidea	Hylidae	Bokermannohyla	hylax	January	2019	Brazil	SP	Pilar_Sul	15	34	23.89 S 47.69 W	75902	177	1410	RM821	19731	63.4	Arboreal	Dneasy	0.850168	86	12.7035	Non-threatened	LC	LC	Martins RA, Greenspan SE, Medina D, Buttimer SM, Marshall VM, Neely WJ, et al. Signatures of functional bacteriome structure in a tropical direct-developing amphibian species. Animal Microbiome 2022;4:40.
Hyloidea	Hylidae	Bokermannohyla	hylax	January	2019	Brazil	SP	Pilar_Sul	15	34	23.89 S 47.69 W	75902	177	1410	RM822	10557	63.4	Arboreal	Dneasy	0.850168	348	31.2091	Non-threatened	LC	LC	Martins RA, Greenspan SE, Medina D, Buttimer SM, Marshall VM, Neely WJ, et al. Signatures of functional bacteriome structure in a tropical direct-developing amphibian species. Animal Microbiome 2022;4:40.
Hyloidea	Hylidae	Bokermannohyla	circumdata	January	2019	Brazil	SP	Pilar_Sul	15	33	23.89 S 47.69 W	35138.7	177	1410	RM823	4296	50	Arboreal	Dneasy	0.850168	148	16.1793	Non-threatened	LC	LC	Martins RA, Greenspan SE, Medina D, Buttimer SM, Marshall VM, Neely WJ, et al. Signatures of functional bacteriome structure in a tropical direct-developing amphibian species. Animal Microbiome 2022;4:40.
Hyloidea	Hylidae	Bokermannohyla	hylax	January	2019	Brazil	SP	Pilar_Sul	15	34	23.89 S 47.69 W	75902	177	1410	RM824	11261	63.4	Arboreal	Dneasy	0.850168	235	19.5298	Non-threatened	LC	LC	Martins RA, Greenspan SE, Medina D, Buttimer SM, Marshall VM, Neely WJ, et al. Signatures of functional bacteriome structure in a tropical direct-developing amphibian species. Animal Microbiome 2022;4:40.
Hyloidea	Hylidae	Bokermannohyla	hylax	January	2019	Brazil	SP	Pilar_Sul	15	34	23.89 S 47.69 W	75902	177	1410	RM825	7847	63.4	Arboreal	Dneasy	0.850168	156	15.6535	Non-threatened	LC	LC	Martins RA, Greenspan SE, Medina D, Buttimer SM, Marshall VM, Neely WJ, et al. Signatures of functional bacteriome structure in a tropical direct-developing amphibian species. Animal Microbiome 2022;4:40.
Hyloidea	Hylidae	Boana	faber	January	2019	Brazil	SP	Pilar_Sul	15	32	23.89 S 47.69 W	1.79896e+06	177	1410	RM826	11906	100	Arboreal	Dneasy	0.850168	72	8.98914	Non-threatened	LC	LC	Martins RA, Greenspan SE, Medina D, Buttimer SM, Marshall VM, Neely WJ, et al. Signatures of functional bacteriome structure in a tropical direct-developing amphibian species. Animal Microbiome 2022;4:40.
Hyloidea	Hylidae	Boana	faber	January	2019	Brazil	SP	Pilar_Sul	15	32	23.89 S 47.69 W	1.79896e+06	177	1410	RM828	15572	100	Arboreal	Dneasy	0.850168	139	15.5289	Non-threatened	LC	LC	Martins RA, Greenspan SE, Medina D, Buttimer SM, Marshall VM, Neely WJ, et al. Signatures of functional bacteriome structure in a tropical direct-developing amphibian species. Animal Microbiome 2022;4:40.
Hyloidea	Hylidae	Boana	faber	January	2019	Brazil	SP	Pilar_Sul	15	32	23.89 S 47.69 W	1.79896e+06	177	1410	RM832	38270	100	Arboreal	Dneasy	0.850168	64	8.81955	Non-threatened	LC	LC	Martins RA, Greenspan SE, Medina D, Buttimer SM, Marshall VM, Neely WJ, et al. Signatures of functional bacteriome structure in a tropical direct-developing amphibian species. Animal Microbiome 2022;4:40.
Hyloidea	Hylidae	Boana	faber	January	2019	Brazil	SP	Pilar_Sul	15	32	23.89 S 47.69 W	1.79896e+06	177	1410	RM833	1566	100	Arboreal	Dneasy	0.850168	78	8.70295	Non-threatened	LC	LC	Martins RA, Greenspan SE, Medina D, Buttimer SM, Marshall VM, Neely WJ, et al. Signatures of functional bacteriome structure in a tropical direct-developing amphibian species. Animal Microbiome 2022;4:40.
Hyloidea	Hylidae	Boana	faber	January	2019	Brazil	SP	Pilar_Sul	15	32	23.89 S 47.69 W	1.79896e+06	177	1410	RM836	8308	100	Arboreal	Dneasy	0.850168	186	18.1081	Non-threatened	LC	LC	Martins RA, Greenspan SE, Medina D, Buttimer SM, Marshall VM, Neely WJ, et al. Signatures of functional bacteriome structure in a tropical direct-developing amphibian species. Animal Microbiome 2022;4:40.
Hyloidea	Hylidae	Boana	faber	January	2019	Brazil	SP	Pilar_Sul	15	32	23.89 S 47.69 W	1.79896e+06	177	1410	RM840	7787	100	Arboreal	Dneasy	0.850168	91	11.6095	Non-threatened	LC	LC	Martins RA, Greenspan SE, Medina D, Buttimer SM, Marshall VM, Neely WJ, et al. Signatures of functional bacteriome structure in a tropical direct-developing amphibian species. Animal Microbiome 2022;4:40.
Hyloidea	Hylidae	Boana	faber	January	2019	Brazil	SP	Pilar_Sul	15	32	23.89 S 47.69 W	1.79896e+06	177	1410	RM842	30482	100	Arboreal	Dneasy	0.850168	116	12.7406	Non-threatened	LC	LC	Martins RA, Greenspan SE, Medina D, Buttimer SM, Marshall VM, Neely WJ, et al. Signatures of functional bacteriome structure in a tropical direct-developing amphibian species. Animal Microbiome 2022;4:40.
Hyloidea	Hylidae	Boana	faber	January	2019	Brazil	SP	Pilar_Sul	15	32	23.89 S 47.69 W	1.79896e+06	177	1410	RM843	1545	100	Arboreal	Dneasy	0.850168	154	17.4879	Non-threatened	LC	LC	Martins RA, Greenspan SE, Medina D, Buttimer SM, Marshall VM, Neely WJ, et al. Signatures of functional bacteriome structure in a tropical direct-developing amphibian species. Animal Microbiome 2022;4:40.
Brachycephaloidea	Brachycephalidae	Ischnocnema	henselii	January	2019	Brazil	SP	Pilar_Sul	15	36	23.89 S 47.69 W	63716.1	177	1410	RM846	2456	38	Terrestrial	Dneasy	0.850168	373	27.3021	Non-threatened	LC	LC	Martins RA, Greenspan SE, Medina D, Buttimer SM, Marshall VM, Neely WJ, et al. Signatures of functional bacteriome structure in a tropical direct-developing amphibian species. Animal Microbiome 2022;4:40.
Brachycephaloidea	Brachycephalidae	Ischnocnema	henselii	January	2019	Brazil	SP	Pilar_Sul	15	36	23.89 S 47.69 W	63716.1	177	1410	RM848	16585	38	Terrestrial	Dneasy	0.850168	74	11.7152	Non-threatened	LC	LC	Martins RA, Greenspan SE, Medina D, Buttimer SM, Marshall VM, Neely WJ, et al. Signatures of functional bacteriome structure in a tropical direct-developing amphibian species. Animal Microbiome 2022;4:40.
Brachycephaloidea	Brachycephalidae	Ischnocnema	henselii	January	2019	Brazil	SP	Pilar_Sul	15	36	23.89 S 47.69 W	63716.1	177	1410	RM849	6821	38	Terrestrial	Dneasy	0.850168	291	25.4259	Non-threatened	LC	LC	Martins RA, Greenspan SE, Medina D, Buttimer SM, Marshall VM, Neely WJ, et al. Signatures of functional bacteriome structure in a tropical direct-developing amphibian species. Animal Microbiome 2022;4:40.
Brachycephaloidea	Brachycephalidae	Ischnocnema	henselii	January	2019	Brazil	SP	Pilar_Sul	15	36	23.89 S 47.69 W	63716.1	177	1410	RM850	9046	38	Terrestrial	Dneasy	0.850168	212	20.2377	Non-threatened	LC	LC	Martins RA, Greenspan SE, Medina D, Buttimer SM, Marshall VM, Neely WJ, et al. Signatures of functional bacteriome structure in a tropical direct-developing amphibian species. Animal Microbiome 2022;4:40.
Brachycephaloidea	Brachycephalidae	Ischnocnema	henselii	January	2019	Brazil	SP	Pilar_Sul	15	36	23.89 S 47.69 W	63716.1	177	1410	RM851	21285	38	Terrestrial	Dneasy	0.850168	204	18.2729	Non-threatened	LC	LC	Martins RA, Greenspan SE, Medina D, Buttimer SM, Marshall VM, Neely WJ, et al. Signatures of functional bacteriome structure in a tropical direct-developing amphibian species. Animal Microbiome 2022;4:40.
Brachycephaloidea	Brachycephalidae	Ischnocnema	henselii	January	2019	Brazil	SP	Pilar_Sul	15	36	23.89 S 47.69 W	63716.1	177	1410	RM853	3052	38	Terrestrial	Dneasy	0.850168	352	28.1138	Non-threatened	LC	LC	Martins RA, Greenspan SE, Medina D, Buttimer SM, Marshall VM, Neely WJ, et al. Signatures of functional bacteriome structure in a tropical direct-developing amphibian species. Animal Microbiome 2022;4:40.
Brachycephaloidea	Brachycephalidae	Ischnocnema	henselii	January	2019	Brazil	SP	Pilar_Sul	15	36	23.89 S 47.69 W	63716.1	177	1410	RM855	6042	38	Terrestrial	Dneasy	0.850168	425	32.7118	Non-threatened	LC	LC	Martins RA, Greenspan SE, Medina D, Buttimer SM, Marshall VM, Neely WJ, et al. Signatures of functional bacteriome structure in a tropical direct-developing amphibian species. Animal Microbiome 2022;4:40.
Brachycephaloidea	Brachycephalidae	Ischnocnema	henselii	January	2019	Brazil	SP	Pilar_Sul	15	36	23.89 S 47.69 W	63716.1	177	1410	RM856	3648	38	Terrestrial	Dneasy	0.850168	207	16.5758	Non-threatened	LC	LC	Martins RA, Greenspan SE, Medina D, Buttimer SM, Marshall VM, Neely WJ, et al. Signatures of functional bacteriome structure in a tropical direct-developing amphibian species. Animal Microbiome 2022;4:40.
Brachycephaloidea	Craugastoridae	Haddadus	binotatus	January	2019	Brazil	SP	Pilar_Sul	15	35	23.89 S 47.69 W	663026	177	1410	RM862	11668	63.8	Terrestrial	Dneasy	0.850168	433	32.4018	Non-threatened	LC	LC	Martins RA, Greenspan SE, Medina D, Buttimer SM, Marshall VM, Neely WJ, et al. Signatures of functional bacteriome structure in a tropical direct-developing amphibian species. Animal Microbiome 2022;4:40.
Hyloidea	Hylidae	Bokermannohyla	circumdata	January	2019	Brazil	SP	Pilar_Sul	15	33	23.89 S 47.69 W	35138.7	177	1410	RM863	4518	50	Arboreal	Dneasy	0.850168	150	15.5262	Non-threatened	LC	LC	Martins RA, Greenspan SE, Medina D, Buttimer SM, Marshall VM, Neely WJ, et al. Signatures of functional bacteriome structure in a tropical direct-developing amphibian species. Animal Microbiome 2022;4:40.
Brachycephaloidea	Brachycephalidae	Ischnocnema	henselii	January	2019	Brazil	SP	Pilar_Sul	15	36	23.89 S 47.69 W	63716.1	177	1410	RM864	9510	38	Terrestrial	Dneasy	0.850168	342	30.5947	Non-threatened	LC	LC	Martins RA, Greenspan SE, Medina D, Buttimer SM, Marshall VM, Neely WJ, et al. Signatures of functional bacteriome structure in a tropical direct-developing amphibian species. Animal Microbiome 2022;4:40.
Hyloidea	Hylidae	Boana	faber	January	2019	Brazil	SP	Pilar_Sul	15	32	23.89 S 47.69 W	1.79896e+06	177	1410	RM866	2818	100	Arboreal	Dneasy	0.850168	179	15.0436	Non-threatened	LC	LC	Martins RA, Greenspan SE, Medina D, Buttimer SM, Marshall VM, Neely WJ, et al. Signatures of functional bacteriome structure in a tropical direct-developing amphibian species. Animal Microbiome 2022;4:40.
Hyloidea	Bufonidae	Rhinella	ornata	January	2019	Brazil	SP	Pilar_Sul	15	37	23.89 S 47.69 W	220867	177	1410	RM869	14768	95.3	Aquatic	Dneasy	0.850168	179	16.4586	Non-threatened	LC	LC	Martins RA, Greenspan SE, Medina D, Buttimer SM, Marshall VM, Neely WJ, et al. Signatures of functional bacteriome structure in a tropical direct-developing amphibian species. Animal Microbiome 2022;4:40.
Hyloidea	Bufonidae	Rhinella	ornata	January	2019	Brazil	SP	Pilar_Sul	15	37	23.89 S 47.69 W	220867	177	1410	RM870	12245	95.3	Aquatic	Dneasy	0.850168	280	20.2137	Non-threatened	LC	LC	Martins RA, Greenspan SE, Medina D, Buttimer SM, Marshall VM, Neely WJ, et al. Signatures of functional bacteriome structure in a tropical direct-developing amphibian species. Animal Microbiome 2022;4:40.
Hyloidea	Bufonidae	Rhinella	ornata	January	2019	Brazil	SP	Pilar_Sul	15	37	23.89 S 47.69 W	220867	177	1410	RM871	13517	95.3	Aquatic	Dneasy	0.850168	125	10.5759	Non-threatened	LC	LC	Martins RA, Greenspan SE, Medina D, Buttimer SM, Marshall VM, Neely WJ, et al. Signatures of functional bacteriome structure in a tropical direct-developing amphibian species. Animal Microbiome 2022;4:40.
Brachycephaloidea	Brachycephalidae	Ischnocnema	henselii	January	2019	Brazil	SP	Pilar_Sul	15	36	23.89 S 47.69 W	63716.1	177	1410	RM873	2718	38	Terrestrial	Dneasy	0.850168	355	29.806	Non-threatened	LC	LC	Martins RA, Greenspan SE, Medina D, Buttimer SM, Marshall VM, Neely WJ, et al. Signatures of functional bacteriome structure in a tropical direct-developing amphibian species. Animal Microbiome 2022;4:40.
Brachycephaloidea	Brachycephalidae	Ischnocnema	henselii	January	2019	Brazil	SP	Pilar_Sul	15	36	23.89 S 47.69 W	63716.1	177	1410	RM874	11190	38	Terrestrial	Dneasy	0.850168	377	30.0391	Non-threatened	LC	LC	Martins RA, Greenspan SE, Medina D, Buttimer SM, Marshall VM, Neely WJ, et al. Signatures of functional bacteriome structure in a tropical direct-developing amphibian species. Animal Microbiome 2022;4:40.
Brachycephaloidea	Brachycephalidae	Ischnocnema	henselii	January	2019	Brazil	SP	Pilar_Sul	15	36	23.89 S 47.69 W	63716.1	177	1410	RM875	23841	38	Terrestrial	Dneasy	0.850168	197	20.3114	Non-threatened	LC	LC	Martins RA, Greenspan SE, Medina D, Buttimer SM, Marshall VM, Neely WJ, et al. Signatures of functional bacteriome structure in a tropical direct-developing amphibian species. Animal Microbiome 2022;4:40.
Hyloidea	Hylidae	Bokermannohyla	hylax	January	2019	Brazil	SP	Pilar_Sul	15	34	23.89 S 47.69 W	75902	177	1410	RM876	6558	63.4	Arboreal	Dneasy	0.850168	91	12.4774	Non-threatened	LC	LC	Martins RA, Greenspan SE, Medina D, Buttimer SM, Marshall VM, Neely WJ, et al. Signatures of functional bacteriome structure in a tropical direct-developing amphibian species. Animal Microbiome 2022;4:40.
Hyloidea	Bufonidae	Rhinella	ornata	January	2019	Brazil	SP	Pilar_Sul	15	37	23.89 S 47.69 W	220867	177	1410	RM878	28627	95.3	Aquatic	Dneasy	0.850168	76	6.5409	Non-threatened	LC	LC	Martins RA, Greenspan SE, Medina D, Buttimer SM, Marshall VM, Neely WJ, et al. Signatures of functional bacteriome structure in a tropical direct-developing amphibian species. Animal Microbiome 2022;4:40.
Hyloidea	Bufonidae	Rhinella	ornata	January	2019	Brazil	SP	Pilar_Sul	15	37	23.89 S 47.69 W	220867	177	1410	RM883	14019	95.3	Aquatic	Dneasy	0.850168	157	12.627	Non-threatened	LC	LC	Martins RA, Greenspan SE, Medina D, Buttimer SM, Marshall VM, Neely WJ, et al. Signatures of functional bacteriome structure in a tropical direct-developing amphibian species. Animal Microbiome 2022;4:40.
Hyloidea	Bufonidae	Rhinella	ornata	January	2019	Brazil	SP	Pilar_Sul	15	37	23.89 S 47.69 W	220867	177	1410	RM884	34020	95.3	Aquatic	Dneasy	0.850168	244	19.7857	Non-threatened	LC	LC	Martins RA, Greenspan SE, Medina D, Buttimer SM, Marshall VM, Neely WJ, et al. Signatures of functional bacteriome structure in a tropical direct-developing amphibian species. Animal Microbiome 2022;4:40.
Hyloidea	Bufonidae	Rhinella	ornata	January	2019	Brazil	SP	Pilar_Sul	15	37	23.89 S 47.69 W	220867	177	1410	RM885	19674	95.3	Aquatic	Dneasy	0.850168	165	15.1604	Non-threatened	LC	LC	Martins RA, Greenspan SE, Medina D, Buttimer SM, Marshall VM, Neely WJ, et al. Signatures of functional bacteriome structure in a tropical direct-developing amphibian species. Animal Microbiome 2022;4:40.
Hyloidea	Bufonidae	Rhinella	ornata	January	2019	Brazil	SP	Pilar_Sul	15	37	23.89 S 47.69 W	220867	177	1410	RM888	20524	95.3	Aquatic	Dneasy	0.850168	135	12.0195	Non-threatened	LC	LC	Martins RA, Greenspan SE, Medina D, Buttimer SM, Marshall VM, Neely WJ, et al. Signatures of functional bacteriome structure in a tropical direct-developing amphibian species. Animal Microbiome 2022;4:40.
Hyloidea	Bufonidae	Rhinella	ornata	January	2019	Brazil	SP	Pilar_Sul	15	37	23.89 S 47.69 W	220867	177	1410	RM889	21999	95.3	Aquatic	Dneasy	0.850168	101	8.92826	Non-threatened	LC	LC	Martins RA, Greenspan SE, Medina D, Buttimer SM, Marshall VM, Neely WJ, et al. Signatures of functional bacteriome structure in a tropical direct-developing amphibian species. Animal Microbiome 2022;4:40.
Hyloidea	Bufonidae	Rhinella	ornata	January	2019	Brazil	SP	Pilar_Sul	15	37	23.89 S 47.69 W	220867	177	1410	RM890	30029	95.3	Aquatic	Dneasy	0.850168	89	8.2697	Non-threatened	LC	LC	Martins RA, Greenspan SE, Medina D, Buttimer SM, Marshall VM, Neely WJ, et al. Signatures of functional bacteriome structure in a tropical direct-developing amphibian species. Animal Microbiome 2022;4:40.
Hyloidea	Bufonidae	Rhinella	ornata	January	2019	Brazil	SP	Pilar_Sul	15	37	23.89 S 47.69 W	220867	177	1410	RM891	29177	95.3	Aquatic	Dneasy	0.850168	115	9.62808	Non-threatened	LC	LC	Martins RA, Greenspan SE, Medina D, Buttimer SM, Marshall VM, Neely WJ, et al. Signatures of functional bacteriome structure in a tropical direct-developing amphibian species. Animal Microbiome 2022;4:40.
Hyloidea	Bufonidae	Rhinella	ornata	January	2019	Brazil	SP	Pilar_Sul	15	37	23.89 S 47.69 W	220867	177	1410	RM892	38220	95.3	Aquatic	Dneasy	0.850168	83	7.76976	Non-threatened	LC	LC	Martins RA, Greenspan SE, Medina D, Buttimer SM, Marshall VM, Neely WJ, et al. Signatures of functional bacteriome structure in a tropical direct-developing amphibian species. Animal Microbiome 2022;4:40.
Hyloidea	Hylidae	Boana	faber	January	2019	Brazil	SP	Pilar_Sul	15	32	23.89 S 47.69 W	1.79896e+06	177	1410	RM895	18640	100	Arboreal	Dneasy	0.850168	107	12.0494	Non-threatened	LC	LC	Martins RA, Greenspan SE, Medina D, Buttimer SM, Marshall VM, Neely WJ, et al. Signatures of functional bacteriome structure in a tropical direct-developing amphibian species. Animal Microbiome 2022;4:40.
Hyloidea	Hylidae	Boana	faber	January	2019	Brazil	SP	Pilar_Sul	15	32	23.89 S 47.69 W	1.79896e+06	177	1410	RM899	11013	100	Arboreal	Dneasy	0.850168	88	9.65753	Non-threatened	LC	LC	Martins RA, Greenspan SE, Medina D, Buttimer SM, Marshall VM, Neely WJ, et al. Signatures of functional bacteriome structure in a tropical direct-developing amphibian species. Animal Microbiome 2022;4:40.
Hyloidea	Bufonidae	Rhinella	ornata	January	2019	Brazil	SP	Pilar_Sul	15	37	23.89 S 47.69 W	220867	177	1410	RM902	18537	95.3	Aquatic	Dneasy	0.850168	153	13.2616	Non-threatened	LC	LC	Martins RA, Greenspan SE, Medina D, Buttimer SM, Marshall VM, Neely WJ, et al. Signatures of functional bacteriome structure in a tropical direct-developing amphibian species. Animal Microbiome 2022;4:40.
Hyloidea	Hylidae	Boana	faber	December	2019	Brazil	RS	Sao_Francisco_Paula	18	42	29.48 S 50.22 W	1.79896e+06	150	1991	S1	25067	100	Arboreal	Dneasy	0.756216	110	14.1921	Non-threatened	LC	LC	new data
Hyloidea	Bufonidae	Melanophryniscus	macrogranulosus	December	2018	Brazil	RS	Dom_Pedro_de_Alcantara	7	11	29.41 S 49.85 W	37.4159	187	1446	S101	2997	37.5	Aquatic	Dneasy	0.712244	39	5.82953	Threatened	EN	VU	new data
Hyloidea	Cycloramphidae	Thoropa	saxatilis	December	2018	Brazil	RS	Maquine	11	26	29.53 S 50.2 W	6374.45	178	1637	S102	14721	58	Aquatic	Dneasy	0.891876	56	5.70412	Threatened	VU	NT	new data
Hyloidea	Leptodactylidae	Physalaemus	lisei	December	2018	Brazil	RS	Dom_Pedro_de_Alcantara	7	10	29.39 S 49.85 W	74459.1	183	1474	S109	6368	33	Aquatic	Dneasy	0.824484	168	17.3208	Non-threatened	LC	LC	new data
Hyloidea	Bufonidae	Melanophryniscus	admirabilis	December	2018	Brazil	RS	Arvorezinha	1	1	28.86 S 52.3 W	247.573	178	1606	S110	24336	40	Aquatic	Dneasy	0.815604	56	5.49865	Threatened	CR	CR	new data
Hyloidea	Hylodidae	Hylodes	aff_perplicatus	December	2018	Brazil	SC	Florianopolis	8	12	27.54 S 48.49 W	5801.43	186	1589	S116	10100	40	Aquatic	Dneasy	0.874572	34	4.52148	Non-threatened	LC	LC	new data
Hyloidea	Cycloramphidae	Thoropa	saxatilis	December	2018	Brazil	RS	Maquine	11	26	29.53 S 50.2 W	6374.45	178	1637	S117	6774	58	Aquatic	Dneasy	0.891876	50	6.41578	Threatened	VU	NT	new data
Hyloidea	Bufonidae	Melanophryniscus	admirabilis	December	2018	Brazil	RS	Arvorezinha	1	1	28.86 S 52.3 W	247.573	178	1606	S118	54295	40	Aquatic	Dneasy	0.815604	37	4.27314	Threatened	CR	CR	new data
Hyloidea	Hylodidae	Hylodes	aff_perplicatus	December	2018	Brazil	SC	Florianopolis	8	12	27.54 S 48.49 W	5801.43	186	1589	S124	6848	40	Aquatic	Dneasy	0.874572	41	4.88077	Non-threatened	LC	LC	new data
Hyloidea	Cycloramphidae	Thoropa	saxatilis	December	2018	Brazil	RS	Maquine	11	26	29.53 S 50.2 W	6374.45	178	1637	S125	49325	58	Aquatic	Dneasy	0.891876	31	3.51098	Threatened	VU	NT	new data
Hyloidea	Bufonidae	Rhinella	achavali	December	2018	Brazil	RS	Arvorezinha	1	2	28.93 S 52.26 W	233470	176	1601	S126	48532	190	Aquatic	Dneasy	0.849852	37	3.7095	Non-threatened	LC	LC	new data
Hyloidea	Hylodidae	Hylodes	aff_perplicatus	December	2018	Brazil	SC	Florianopolis	8	12	27.54 S 48.49 W	5801.43	186	1589	S132	4027	40	Aquatic	Dneasy	0.874572	49	5.39066	Non-threatened	LC	LC	new data
Hyloidea	Cycloramphidae	Thoropa	saxatilis	December	2018	Brazil	RS	Maquine	11	26	29.53 S 50.2 W	6374.45	178	1637	S133	4352	58	Aquatic	Dneasy	0.891876	59	6.46676	Threatened	VU	NT	new data
Hyloidea	Bufonidae	Melanophryniscus	admirabilis	December	2018	Brazil	RS	Arvorezinha	1	1	28.86 S 52.3 W	247.573	178	1606	S134	5165	40	Aquatic	Dneasy	0.815604	62	5.52045	Threatened	CR	CR	new data
Hyloidea	Hylidae	Boana	faber	December	2019	Brazil	RS	Sao_Francisco_Paula	18	42	29.48 S 50.22 W	1.79896e+06	150	1991	S138	1951	100	Arboreal	Dneasy	0.756216	95	9.32524	Non-threatened	LC	LC	new data
Brachycephaloidea	Brachycephalidae	Ischnocnema	manezinho	December	2018	Brazil	SC	Florianopolis	8	13	27.54 S 48.49 W	19467.7	186	1589	S140	4954	28.1	Terrestrial	Dneasy	0.874572	30	3.88109	Threatened	VU	NT	new data
Hyloidea	Cycloramphidae	Thoropa	saxatilis	December	2018	Brazil	RS	Maquine	11	26	29.53 S 50.2 W	6374.45	178	1637	S141	33881	58	Aquatic	Dneasy	0.891876	33	2.97589	Threatened	VU	NT	new data
Hyloidea	Bufonidae	Melanophryniscus	admirabilis	December	2018	Brazil	RS	Arvorezinha	1	1	28.86 S 52.3 W	247.573	178	1606	S142	38660	40	Aquatic	Dneasy	0.815604	26	2.72239	Threatened	CR	CR	new data
Hyloidea	Cycloramphidae	Thoropa	saxatilis	December	2018	Brazil	RS	Maquine	11	26	29.53 S 50.2 W	6374.45	178	1637	S149	6580	58	Aquatic	Dneasy	0.891876	160	12.8356	Threatened	VU	NT	new data
Hyloidea	Bufonidae	Melanophryniscus	admirabilis	December	2018	Brazil	RS	Arvorezinha	1	1	28.86 S 52.3 W	247.573	178	1606	S150	42937	40	Aquatic	Dneasy	0.815604	28	3.51179	Threatened	CR	CR	new data
Hyloidea	Bufonidae	Melanophryniscus	admirabilis	December	2018	Brazil	RS	Arvorezinha	1	1	28.86 S 52.3 W	247.573	178	1606	S151	2827	40	Aquatic	Dneasy	0.815604	45	7.64746	Threatened	CR	CR	new data
Hyloidea	Bufonidae	Melanophryniscus	macrogranulosus	December	2018	Brazil	RS	Dom_Pedro_de_Alcantara	7	11	29.41 S 49.85 W	37.4159	187	1446	S156	3175	37.5	Aquatic	Dneasy	0.712244	22	4.38862	Threatened	EN	VU	new data
Hyloidea	Cycloramphidae	Thoropa	saxatilis	December	2018	Brazil	RS	Maquine	11	26	29.53 S 50.2 W	6374.45	178	1637	S157	36889	58	Aquatic	Dneasy	0.891876	22	2.37477	Threatened	VU	NT	new data
Hyloidea	Bufonidae	Melanophryniscus	admirabilis	December	2018	Brazil	RS	Arvorezinha	1	1	28.86 S 52.3 W	247.573	178	1606	S158	28427	40	Aquatic	Dneasy	0.815604	44	4.47223	Threatened	CR	CR	new data
Hyloidea	Bufonidae	Rhinella	icterica	December	2018	Brazil	RS	Arvorezinha	1	3	28.93 S 52.26 W	1.79525e+06	176	1601	S159	16659	140	Aquatic	Dneasy	0.849852	29	6.35344	Non-threatened	LC	LC	new data
Hyloidea	Bufonidae	Melanophryniscus	macrogranulosus	December	2018	Brazil	RS	Dom_Pedro_de_Alcantara	7	11	29.41 S 49.85 W	37.4159	187	1446	S164	32350	37.5	Aquatic	Dneasy	0.712244	39	5.15172	Threatened	EN	VU	new data
Hyloidea	Cycloramphidae	Thoropa	saxatilis	December	2018	Brazil	RS	Maquine	11	26	29.53 S 50.2 W	6374.45	178	1637	S165	27589	58	Aquatic	Dneasy	0.891876	56	5.46678	Threatened	VU	NT	new data
Hyloidea	Bufonidae	Rhinella	icterica	December	2018	Brazil	RS	Arvorezinha	1	3	28.93 S 52.26 W	1.79525e+06	176	1601	S166	42782	140	Aquatic	Dneasy	0.849852	36	3.9181	Non-threatened	LC	LC	new data
Hyloidea	Bufonidae	Rhinella	icterica	December	2018	Brazil	RS	Arvorezinha	1	3	28.93 S 52.26 W	1.79525e+06	176	1601	S167	2416	140	Aquatic	Dneasy	0.849852	108	13.0619	Non-threatened	LC	LC	new data
Hyloidea	Hylidae	Scinax	cuspidatus	January	2019	Brazil	RJ	Marica	14	30	22.92 S 42.81 W	230443	230	1196	S168	4581	29	Arboreal	Dneasy	0.612384	227	20.0448	Non-threatened	LC	LC	new data
Hyloidea	Bufonidae	Melanophryniscus	macrogranulosus	December	2018	Brazil	RS	Dom_Pedro_de_Alcantara	7	11	29.41 S 49.85 W	37.4159	187	1446	S172	31553	37.5	Aquatic	Dneasy	0.712244	21	2.86224	Threatened	EN	VU	new data
Hyloidea	Cycloramphidae	Thoropa	saxatilis	December	2018	Brazil	RS	Maquine	11	26	29.53 S 50.2 W	6374.45	178	1637	S173	68510	58	Aquatic	Dneasy	0.891876	31	3.79627	Threatened	VU	NT	new data
Hyloidea	Bufonidae	Rhinella	icterica	December	2018	Brazil	RS	Arvorezinha	1	3	28.93 S 52.26 W	1.79525e+06	176	1601	S174	1582	140	Aquatic	Dneasy	0.849852	47	5.81251	Non-threatened	LC	LC	new data
Hyloidea	Bufonidae	Melanophryniscus	admirabilis	December	2018	Brazil	RS	Arvorezinha	1	1	28.86 S 52.3 W	247.573	178	1606	S175	2856	40	Aquatic	Dneasy	0.815604	110	12.9496	Threatened	CR	CR	new data
Hyloidea	Hylidae	Scinax	cuspidatus	January	2019	Brazil	RJ	Marica	14	30	22.92 S 42.81 W	230443	230	1196	S176	4263	29	Arboreal	Dneasy	0.612384	97	8.96114	Non-threatened	LC	LC	new data
Hyloidea	Bufonidae	Melanophryniscus	macrogranulosus	December	2018	Brazil	RS	Dom_Pedro_de_Alcantara	7	11	29.41 S 49.85 W	37.4159	187	1446	S180	3584	37.5	Aquatic	Dneasy	0.712244	38	4.94031	Threatened	EN	VU	new data
Hyloidea	Cycloramphidae	Thoropa	saxatilis	December	2018	Brazil	RS	Maquine	11	26	29.53 S 50.2 W	6374.45	178	1637	S181	46545	58	Aquatic	Dneasy	0.891876	34	3.60759	Threatened	VU	NT	new data
Hyloidea	Bufonidae	Rhinella	icterica	December	2018	Brazil	RS	Arvorezinha	1	3	28.93 S 52.26 W	1.79525e+06	176	1601	S182	8138	140	Aquatic	Dneasy	0.849852	66	8.01084	Non-threatened	LC	LC	new data
Hyloidea	Bufonidae	Melanophryniscus	admirabilis	December	2018	Brazil	RS	Arvorezinha	1	1	28.86 S 52.3 W	247.573	178	1606	S183	10883	40	Aquatic	Dneasy	0.815604	54	9.40133	Threatened	CR	CR	new data
Hyloidea	Hylidae	Xenohyla	truncata	January	2019	Brazil	RJ	Marica	14	31	22.96 S 42.85 W	14219.5	233	1181	S184	6153	42	Arboreal	Dneasy	0.29365	51	5.96254	Threatened	EN	NT	new data
Hyloidea	Bufonidae	Melanophryniscus	macrogranulosus	December	2018	Brazil	RS	Dom_Pedro_de_Alcantara	7	11	29.41 S 49.85 W	37.4159	187	1446	S188	4642	37.5	Aquatic	Dneasy	0.712244	43	7.15618	Threatened	EN	VU	new data
Hyloidea	Cycloramphidae	Thoropa	saxatilis	December	2018	Brazil	RS	Maquine	11	26	29.53 S 50.2 W	6374.45	178	1637	S189	57086	58	Aquatic	Dneasy	0.891876	49	4.52701	Threatened	VU	NT	new data
Hyloidea	Bufonidae	Rhinella	icterica	December	2018	Brazil	RS	Arvorezinha	1	3	28.93 S 52.26 W	1.79525e+06	176	1601	S190	3551	140	Aquatic	Dneasy	0.849852	67	6.75439	Non-threatened	LC	LC	new data
Hyloidea	Hylidae	Xenohyla	truncata	January	2019	Brazil	RJ	Marica	14	31	22.96 S 42.85 W	14219.5	233	1181	S193	18268	42	Arboreal	Dneasy	0.29365	104	13.8483	Threatened	EN	NT	new data
Brachycephaloidea	Eleutherodactylidae	Adelophryne	maranguapensis	June	2019	Brazil	CE	Maranguape	12	28	3.9 S 38.71 W	32.6831	227	1299	S195	3661	17	Terrestrial	Dneasy	0.815448	52	7.06448	Threatened	VU	EN	new data
Hyloidea	Hylidae	Boana	faber	December	2019	Brazil	RS	Sao_Francisco_Paula	18	42	29.48 S 50.22 W	1.79896e+06	150	1991	S20	17559	100	Arboreal	Dneasy	0.756216	154	16.3983	Non-threatened	LC	LC	new data
Hyloidea	Hylidae	Xenohyla	truncata	January	2019	Brazil	RJ	Marica	14	31	22.96 S 42.85 W	14219.5	233	1181	S201	49975	42	Arboreal	Dneasy	0.29365	39	6.8707	Threatened	EN	NT	new data
Hyloidea	Hylidae	Bokermannohyla	vulcaniae	January	2019	Brazil	MG	Pocos _de_Caldas	16	38	21.8 S 46.56 W	127.804	180	1699	S202	12165	49.5	Arboreal	Dneasy	0.445668	154	14.2878	Threatened	CR	VU	new data
Brachycephaloidea	Eleutherodactylidae	Adelophryne	maranguapensis	June	2019	Brazil	CE	Maranguape	12	28	3.9 S 38.71 W	32.6831	227	1299	S203	9186	17	Terrestrial	Dneasy	0.815448	254	25.6925	Threatened	VU	EN	new data
Hyloidea	Hylidae	Boana	faber	December	2019	Brazil	RS	Sao_Francisco_Paula	18	42	29.48 S 50.22 W	1.79896e+06	150	1991	S21	20790	100	Arboreal	Dneasy	0.756216	101	13.3052	Non-threatened	LC	LC	new data
Hyloidea	Hylidae	Bokermannohyla	vulcaniae	January	2019	Brazil	MG	Pocos _de_Caldas	16	38	21.8 S 46.56 W	127.804	180	1699	S210	4830	49.5	Arboreal	Dneasy	0.445668	83	9.63047	Threatened	CR	VU	new data
Brachycephaloidea	Eleutherodactylidae	Adelophryne	maranguapensis	June	2019	Brazil	CE	Maranguape	12	28	3.9 S 38.71 W	32.6831	227	1299	S211	8400	17	Terrestrial	Dneasy	0.815448	203	22.6415	Threatened	VU	EN	new data
Hyloidea	Hylidae	Bokermannohyla	vulcaniae	January	2019	Brazil	MG	Pocos _de_Caldas	16	38	21.8 S 46.56 W	127.804	180	1699	S218	8050	49.5	Arboreal	Dneasy	0.445668	164	15.6852	Threatened	CR	VU	new data
Brachycephaloidea	Eleutherodactylidae	Adelophryne	maranguapensis	June	2019	Brazil	CE	Maranguape	12	28	3.9 S 38.71 W	32.6831	227	1299	S219	8379	17	Terrestrial	Dneasy	0.815448	373	31.957	Threatened	VU	EN	new data
Hyloidea	Leptodactylidae	Physalaemus	soaresi	January	2019	Brazil	RJ	Seropedica	21	55	22.73 S 43.71 W	43.1143	235	1361	S225	7965	22.8	Aquatic	Dneasy	0.545588	135	15.2157	Threatened	CR	EN	new data
Hyloidea	Hylidae	Bokermannohyla	vulcaniae	January	2019	Brazil	MG	Pocos _de_Caldas	16	38	21.8 S 46.56 W	127.804	180	1699	S226	2645	49.5	Arboreal	Dneasy	0.445668	153	17.031	Threatened	CR	VU	new data
Brachycephaloidea	Eleutherodactylidae	Adelophryne	maranguapensis	June	2019	Brazil	CE	Maranguape	12	28	3.9 S 38.71 W	32.6831	227	1299	S227	8754	17	Terrestrial	Dneasy	0.815448	288	30.8493	Threatened	VU	EN	new data
Hyloidea	Leptodactylidae	Physalaemus	soaresi	January	2019	Brazil	RJ	Seropedica	21	55	22.73 S 43.71 W	43.1143	235	1361	S233	1695	22.8	Aquatic	Dneasy	0.545588	110	11.2489	Threatened	CR	EN	new data
Hyloidea	Hylidae	Bokermannohyla	vulcaniae	January	2019	Brazil	MG	Pocos _de_Caldas	16	38	21.8 S 46.56 W	127.804	180	1699	S234	1998	49.5	Arboreal	Dneasy	0.445668	226	20.6323	Threatened	CR	VU	new data
Brachycephaloidea	Eleutherodactylidae	Adelophryne	maranguapensis	June	2019	Brazil	CE	Maranguape	12	28	3.9 S 38.71 W	32.6831	227	1299	S235	10085	17	Terrestrial	Dneasy	0.815448	182	21.3059	Threatened	VU	EN	new data
Hyloidea	Hylidae	Scinax	eurydice	January	2019	Brazil	MG	Cataguases	4	7	21.37 S 42.72 W	489022	228	1281	S242	8319	50	Arboreal	Dneasy	0.76316	83	10.4025	Non-threatened	LC	LC	new data
Brachycephaloidea	Eleutherodactylidae	Pristimantis	sp. (aff_ramagii)	June	2019	Brazil	CE	Maranguape	12	27	3.89 S 38.7 W	159396	243	1246	S243	36795	25	Terrestrial	Dneasy	0.717292	26	3.63744	Non-threatened	LC	LC	new data
Brachycephaloidea	Eleutherodactylidae	Pristimantis	sp. (aff_ramagii)	June	2019	Brazil	CE	Maranguape	12	27	3.89 S 38.7 W	159396	243	1246	S251	3462	25	Terrestrial	Dneasy	0.717292	144	14.727	Non-threatened	LC	LC	new data
Hyloidea	Hylidae	Nyctimantis	pomba	January	2019	Brazil	MG	Cataguases	4	6	21.34 S 42.76 W	1.36	224	1304	S257	2095	62.1	Arboreal	Dneasy	0.830224	178	15.8235	Threatened	CR	Not Evaluated	new data
Brachycephaloidea	Eleutherodactylidae	Adelophryne	maranguapensis	June	2019	Brazil	CE	Maranguape	12	28	3.9 S 38.71 W	32.6831	227	1299	S258	6656	17	Terrestrial	Dneasy	0.815448	122	13.2899	Threatened	VU	EN	new data
Hyloidea	Hylidae	Scinax	eurydice	January	2019	Brazil	MG	Cataguases	4	7	21.37 S 42.72 W	489022	228	1281	S265	7140	50	Arboreal	Dneasy	0.76316	88	8.66334	Non-threatened	LC	LC	new data
Brachycephaloidea	Eleutherodactylidae	Adelophryne	maranguapensis	June	2019	Brazil	CE	Maranguape	12	28	3.9 S 38.71 W	32.6831	227	1299	S266	13538	17	Terrestrial	Dneasy	0.815448	136	16.1132	Threatened	VU	EN	new data
Hyloidea	Hylidae	Boana	faber	December	2019	Brazil	RS	Sao_Francisco_Paula	18	42	29.48 S 50.22 W	1.79896e+06	150	1991	S27	40528	100	Arboreal	Dneasy	0.756216	85	12.3042	Non-threatened	LC	LC	new data
Hyloidea	Hylidae	Scinax	eurydice	January	2019	Brazil	MG	Cataguases	4	7	21.37 S 42.72 W	489022	228	1281	S273	17943	50	Arboreal	Dneasy	0.76316	44	6.66794	Non-threatened	LC	LC	new data
Brachycephaloidea	Eleutherodactylidae	Adelophryne	maranguapensis	June	2019	Brazil	CE	Maranguape	12	28	3.9 S 38.71 W	32.6831	227	1299	S274	27549	17	Terrestrial	Dneasy	0.815448	46	6.76768	Threatened	VU	EN	new data
Hyloidea	Hylidae	Boana	faber	December	2019	Brazil	RS	Sao_Francisco_Paula	18	42	29.48 S 50.22 W	1.79896e+06	150	1991	S28	21087	100	Arboreal	Dneasy	0.756216	180	18.4763	Non-threatened	LC	LC	new data
Hyloidea	Bufonidae	Melanophryniscus	admirabilis	December	2018	Brazil	RS	Arvorezinha	1	1	28.86 S 52.3 W	247.573	178	1606	S281	26456	40	Aquatic	Dneasy	0.815604	57	6.10309	Threatened	CR	CR	new data
Brachycephaloidea	Eleutherodactylidae	Adelophryne	maranguapensis	June	2019	Brazil	CE	Maranguape	12	28	3.9 S 38.71 W	32.6831	227	1299	S282	3228	17	Terrestrial	Dneasy	0.815448	87	10.3561	Threatened	VU	EN	new data
Hyloidea	Hylidae	Boana	faber	December	2019	Brazil	RS	Sao_Francisco_Paula	18	42	29.48 S 50.22 W	1.79896e+06	150	1991	S31	34946	100	Arboreal	Dneasy	0.756216	107	14.7074	Non-threatened	LC	LC	new data
Hyloidea	Hylidae	Boana	faber	December	2019	Brazil	RS	Sao_Francisco_Paula	18	42	29.48 S 50.22 W	1.79896e+06	150	1991	S33	19131	100	Arboreal	Dneasy	0.756216	151	16.2539	Non-threatened	LC	LC	new data
Hyloidea	Hylidae	Boana	faber	December	2019	Brazil	RS	Sao_Francisco_Paula	18	42	29.48 S 50.22 W	1.79896e+06	150	1991	S39	52133	100	Arboreal	Dneasy	0.756216	24	3.72382	Non-threatened	LC	LC	new data
Hyloidea	Hylidae	Boana	faber	December	2019	Brazil	RS	Sao_Francisco_Paula	18	42	29.48 S 50.22 W	1.79896e+06	150	1991	S51	29601	100	Arboreal	Dneasy	0.756216	90	11.2101	Non-threatened	LC	LC	new data
Hyloidea	Hylidae	Boana	faber	December	2019	Brazil	RS	Sao_Francisco_Paula	18	42	29.48 S 50.22 W	1.79896e+06	150	1991	S64	13906	100	Arboreal	Dneasy	0.756216	186	20.1585	Non-threatened	LC	LC	new data
Hyloidea	Hylidae	Dendropsophus	minutus	September	2018	Brazil	SC	Guaraciaba	9	14	26.59 S 53.49 W	1.1636e+07	188	1918	SD10	20810	24	Arboreal	Dneasy	0.767576	108	12.4209	Non-threatened	LC	LC	Preuss JF, Greenspan SE, Rossi EM, Lucas Gonsales EM, Neely WJ, Valiati VH, et al. Widespread pig farming practice linked to shifts in skin microbiomes and disease in pond-breeding amphibians. Environ Sci Technol. 2020;54:11301–12.
Hyloidea	Hylidae	Dendropsophus	minutus	September	2018	Brazil	SC	Sao_Miguel_do_Oeste	20	54	26.7 S 53.55 W	1.1636e+07	184	1934	SD107	7441	24	Arboreal	Dneasy	0.758264	151	17.5071	Non-threatened	LC	LC	Preuss JF, Greenspan SE, Rossi EM, Lucas Gonsales EM, Neely WJ, Valiati VH, et al. Widespread pig farming practice linked to shifts in skin microbiomes and disease in pond-breeding amphibians. Environ Sci Technol. 2020;54:11301–12.
Hyloidea	Hylidae	Dendropsophus	minutus	September	2018	Brazil	SC	Descanso	6	9	26.82 S 53.48 W	1.1636e+07	186	1934	SD121	8783	24	Arboreal	Dneasy	0.780012	201	19.5745	Non-threatened	LC	LC	Preuss JF, Greenspan SE, Rossi EM, Lucas Gonsales EM, Neely WJ, Valiati VH, et al. Widespread pig farming practice linked to shifts in skin microbiomes and disease in pond-breeding amphibians. Environ Sci Technol. 2020;54:11301–12.
Hyloidea	Hylidae	Dendropsophus	minutus	September	2018	Brazil	SC	Descanso	6	9	26.82 S 53.48 W	1.1636e+07	186	1934	SD122	2136	24	Arboreal	Dneasy	0.780012	194	18.0001	Non-threatened	LC	LC	Preuss JF, Greenspan SE, Rossi EM, Lucas Gonsales EM, Neely WJ, Valiati VH, et al. Widespread pig farming practice linked to shifts in skin microbiomes and disease in pond-breeding amphibians. Environ Sci Technol. 2020;54:11301–12.
Hyloidea	Hylidae	Dendropsophus	minutus	September	2018	Brazil	SC	Descanso	6	9	26.82 S 53.48 W	1.1636e+07	186	1934	SD124	2931	24	Arboreal	Dneasy	0.780012	241	19.6039	Non-threatened	LC	LC	Preuss JF, Greenspan SE, Rossi EM, Lucas Gonsales EM, Neely WJ, Valiati VH, et al. Widespread pig farming practice linked to shifts in skin microbiomes and disease in pond-breeding amphibians. Environ Sci Technol. 2020;54:11301–12.
Hyloidea	Hylidae	Dendropsophus	minutus	September	2018	Brazil	SC	Descanso	6	9	26.82 S 53.48 W	1.1636e+07	186	1934	SD126	6121	24	Arboreal	Dneasy	0.780012	336	30.0405	Non-threatened	LC	LC	Preuss JF, Greenspan SE, Rossi EM, Lucas Gonsales EM, Neely WJ, Valiati VH, et al. Widespread pig farming practice linked to shifts in skin microbiomes and disease in pond-breeding amphibians. Environ Sci Technol. 2020;54:11301–12.
Hyloidea	Hylidae	Dendropsophus	minutus	September	2018	Brazil	SC	Descanso	6	9	26.82 S 53.48 W	1.1636e+07	186	1934	SD128	3533	24	Arboreal	Dneasy	0.780012	282	25.6937	Non-threatened	LC	LC	Preuss JF, Greenspan SE, Rossi EM, Lucas Gonsales EM, Neely WJ, Valiati VH, et al. Widespread pig farming practice linked to shifts in skin microbiomes and disease in pond-breeding amphibians. Environ Sci Technol. 2020;54:11301–12.
Hyloidea	Hylidae	Dendropsophus	minutus	September	2018	Brazil	SC	Descanso	6	9	26.82 S 53.48 W	1.1636e+07	186	1934	SD131	5436	24	Arboreal	Dneasy	0.780012	393	30.2669	Non-threatened	LC	LC	Preuss JF, Greenspan SE, Rossi EM, Lucas Gonsales EM, Neely WJ, Valiati VH, et al. Widespread pig farming practice linked to shifts in skin microbiomes and disease in pond-breeding amphibians. Environ Sci Technol. 2020;54:11301–12.
Hyloidea	Hylidae	Dendropsophus	minutus	September	2018	Brazil	SC	Descanso	6	9	26.82 S 53.48 W	1.1636e+07	186	1934	SD132	2701	24	Arboreal	Dneasy	0.780012	86	12.2599	Non-threatened	LC	LC	Preuss JF, Greenspan SE, Rossi EM, Lucas Gonsales EM, Neely WJ, Valiati VH, et al. Widespread pig farming practice linked to shifts in skin microbiomes and disease in pond-breeding amphibians. Environ Sci Technol. 2020;54:11301–12.
Hyloidea	Hylidae	Dendropsophus	minutus	September	2018	Brazil	SC	Descanso	6	9	26.82 S 53.48 W	1.1636e+07	186	1934	SD134	2996	24	Arboreal	Dneasy	0.780012	261	24.1279	Non-threatened	LC	LC	Preuss JF, Greenspan SE, Rossi EM, Lucas Gonsales EM, Neely WJ, Valiati VH, et al. Widespread pig farming practice linked to shifts in skin microbiomes and disease in pond-breeding amphibians. Environ Sci Technol. 2020;54:11301–12.
Hyloidea	Hylidae	Dendropsophus	minutus	September	2018	Brazil	SC	Descanso	6	9	26.82 S 53.48 W	1.1636e+07	186	1934	SD135	2290	24	Arboreal	Dneasy	0.780012	138	14.9658	Non-threatened	LC	LC	Preuss JF, Greenspan SE, Rossi EM, Lucas Gonsales EM, Neely WJ, Valiati VH, et al. Widespread pig farming practice linked to shifts in skin microbiomes and disease in pond-breeding amphibians. Environ Sci Technol. 2020;54:11301–12.
Hyloidea	Hylidae	Dendropsophus	minutus	September	2018	Brazil	SC	Descanso	6	9	26.82 S 53.48 W	1.1636e+07	186	1934	SD137	1609	24	Arboreal	Dneasy	0.780012	134	14.9262	Non-threatened	LC	LC	Preuss JF, Greenspan SE, Rossi EM, Lucas Gonsales EM, Neely WJ, Valiati VH, et al. Widespread pig farming practice linked to shifts in skin microbiomes and disease in pond-breeding amphibians. Environ Sci Technol. 2020;54:11301–12.
Hyloidea	Hylidae	Dendropsophus	minutus	September	2018	Brazil	SC	Guaraciaba	9	14	26.59 S 53.49 W	1.1636e+07	188	1918	SD14	10783	24	Arboreal	Dneasy	0.767576	153	16.0349	Non-threatened	LC	LC	Preuss JF, Greenspan SE, Rossi EM, Lucas Gonsales EM, Neely WJ, Valiati VH, et al. Widespread pig farming practice linked to shifts in skin microbiomes and disease in pond-breeding amphibians. Environ Sci Technol. 2020;54:11301–12.
Hyloidea	Hylidae	Dendropsophus	minutus	September	2018	Brazil	SC	Descanso	6	9	26.82 S 53.48 W	1.1636e+07	186	1934	SD140	5182	24	Arboreal	Dneasy	0.780012	219	19.7605	Non-threatened	LC	LC	Preuss JF, Greenspan SE, Rossi EM, Lucas Gonsales EM, Neely WJ, Valiati VH, et al. Widespread pig farming practice linked to shifts in skin microbiomes and disease in pond-breeding amphibians. Environ Sci Technol. 2020;54:11301–12.
Hyloidea	Hylidae	Dendropsophus	minutus	September	2018	Brazil	SC	Sao_Miguel_do_Oeste	20	54	26.7 S 53.55 W	1.1636e+07	184	1934	SD147	28380	24	Arboreal	Dneasy	0.758264	52	5.52623	Non-threatened	LC	LC	Preuss JF, Greenspan SE, Rossi EM, Lucas Gonsales EM, Neely WJ, Valiati VH, et al. Widespread pig farming practice linked to shifts in skin microbiomes and disease in pond-breeding amphibians. Environ Sci Technol. 2020;54:11301–12.
Hyloidea	Hylidae	Dendropsophus	minutus	September	2018	Brazil	SC	Sao_Miguel_do_Oeste	20	54	26.7 S 53.55 W	1.1636e+07	184	1934	SD148	19113	24	Arboreal	Dneasy	0.758264	70	6.9072	Non-threatened	LC	LC	Preuss JF, Greenspan SE, Rossi EM, Lucas Gonsales EM, Neely WJ, Valiati VH, et al. Widespread pig farming practice linked to shifts in skin microbiomes and disease in pond-breeding amphibians. Environ Sci Technol. 2020;54:11301–12.
Hyloidea	Hylidae	Dendropsophus	minutus	September	2018	Brazil	SC	Sao_Miguel_do_Oeste	20	54	26.7 S 53.55 W	1.1636e+07	184	1934	SD157	12280	24	Arboreal	Dneasy	0.758264	130	11.4799	Non-threatened	LC	LC	Preuss JF, Greenspan SE, Rossi EM, Lucas Gonsales EM, Neely WJ, Valiati VH, et al. Widespread pig farming practice linked to shifts in skin microbiomes and disease in pond-breeding amphibians. Environ Sci Technol. 2020;54:11301–12.
Hyloidea	Hylidae	Dendropsophus	minutus	September	2018	Brazil	SC	Guaraciaba	9	14	26.59 S 53.49 W	1.1636e+07	188	1918	SD16	20981	24	Arboreal	Dneasy	0.767576	68	8.77097	Non-threatened	LC	LC	Preuss JF, Greenspan SE, Rossi EM, Lucas Gonsales EM, Neely WJ, Valiati VH, et al. Widespread pig farming practice linked to shifts in skin microbiomes and disease in pond-breeding amphibians. Environ Sci Technol. 2020;54:11301–12.
Hyloidea	Hylidae	Dendropsophus	minutus	September	2018	Brazil	SC	Sao_Miguel_do_Oeste	20	54	26.7 S 53.55 W	1.1636e+07	184	1934	SD161	19048	24	Arboreal	Dneasy	0.758264	122	13.66	Non-threatened	LC	LC	Preuss JF, Greenspan SE, Rossi EM, Lucas Gonsales EM, Neely WJ, Valiati VH, et al. Widespread pig farming practice linked to shifts in skin microbiomes and disease in pond-breeding amphibians. Environ Sci Technol. 2020;54:11301–12.
Hyloidea	Hylidae	Dendropsophus	minutus	September	2018	Brazil	SC	Sao_Miguel_do_Oeste	20	54	26.7 S 53.55 W	1.1636e+07	184	1934	SD164	10256	24	Arboreal	Dneasy	0.758264	134	14.0029	Non-threatened	LC	LC	Preuss JF, Greenspan SE, Rossi EM, Lucas Gonsales EM, Neely WJ, Valiati VH, et al. Widespread pig farming practice linked to shifts in skin microbiomes and disease in pond-breeding amphibians. Environ Sci Technol. 2020;54:11301–12.
Hyloidea	Hylidae	Dendropsophus	minutus	September	2018	Brazil	SC	Sao_Miguel_do_Oeste	20	54	26.7 S 53.55 W	1.1636e+07	184	1934	SD166	2936	24	Arboreal	Dneasy	0.758264	150	15.0726	Non-threatened	LC	LC	Preuss JF, Greenspan SE, Rossi EM, Lucas Gonsales EM, Neely WJ, Valiati VH, et al. Widespread pig farming practice linked to shifts in skin microbiomes and disease in pond-breeding amphibians. Environ Sci Technol. 2020;54:11301–12.
Hyloidea	Hylidae	Dendropsophus	minutus	September	2018	Brazil	SC	Sao_Miguel_do_Oeste	20	54	26.7 S 53.55 W	1.1636e+07	184	1934	SD172	12043	24	Arboreal	Dneasy	0.758264	113	13.9419	Non-threatened	LC	LC	Preuss JF, Greenspan SE, Rossi EM, Lucas Gonsales EM, Neely WJ, Valiati VH, et al. Widespread pig farming practice linked to shifts in skin microbiomes and disease in pond-breeding amphibians. Environ Sci Technol. 2020;54:11301–12.
Hyloidea	Hylidae	Dendropsophus	minutus	September	2018	Brazil	SC	Sao_Miguel_do_Oeste	20	54	26.7 S 53.55 W	1.1636e+07	184	1934	SD175	2859	24	Arboreal	Dneasy	0.758264	250	21.5124	Non-threatened	LC	LC	Preuss JF, Greenspan SE, Rossi EM, Lucas Gonsales EM, Neely WJ, Valiati VH, et al. Widespread pig farming practice linked to shifts in skin microbiomes and disease in pond-breeding amphibians. Environ Sci Technol. 2020;54:11301–12.
Hyloidea	Hylidae	Dendropsophus	minutus	September	2018	Brazil	SC	Sao_Miguel_do_Oeste	20	54	26.7 S 53.55 W	1.1636e+07	184	1934	SD189	13571	24	Arboreal	Dneasy	0.758264	99	11.6228	Non-threatened	LC	LC	Preuss JF, Greenspan SE, Rossi EM, Lucas Gonsales EM, Neely WJ, Valiati VH, et al. Widespread pig farming practice linked to shifts in skin microbiomes and disease in pond-breeding amphibians. Environ Sci Technol. 2020;54:11301–12.
Hyloidea	Hylidae	Dendropsophus	minutus	September	2018	Brazil	SC	Sao_Miguel_do_Oeste	20	54	26.7 S 53.55 W	1.1636e+07	184	1934	SD191	2305	24	Arboreal	Dneasy	0.758264	86	10.296	Non-threatened	LC	LC	Preuss JF, Greenspan SE, Rossi EM, Lucas Gonsales EM, Neely WJ, Valiati VH, et al. Widespread pig farming practice linked to shifts in skin microbiomes and disease in pond-breeding amphibians. Environ Sci Technol. 2020;54:11301–12.
Hyloidea	Hylidae	Dendropsophus	minutus	September	2018	Brazil	SC	Sao_Miguel_do_Oeste	20	54	26.7 S 53.55 W	1.1636e+07	184	1934	SD197	9542	24	Arboreal	Dneasy	0.758264	84	12.6468	Non-threatened	LC	LC	Preuss JF, Greenspan SE, Rossi EM, Lucas Gonsales EM, Neely WJ, Valiati VH, et al. Widespread pig farming practice linked to shifts in skin microbiomes and disease in pond-breeding amphibians. Environ Sci Technol. 2020;54:11301–12.
Hyloidea	Hylidae	Dendropsophus	minutus	September	2018	Brazil	SC	Sao_Miguel_do_Oeste	20	54	26.7 S 53.55 W	1.1636e+07	184	1934	SD199	40408	24	Arboreal	Dneasy	0.758264	21	4.21531	Non-threatened	LC	LC	Preuss JF, Greenspan SE, Rossi EM, Lucas Gonsales EM, Neely WJ, Valiati VH, et al. Widespread pig farming practice linked to shifts in skin microbiomes and disease in pond-breeding amphibians. Environ Sci Technol. 2020;54:11301–12.
Hyloidea	Hylidae	Dendropsophus	minutus	September	2018	Brazil	SC	Guaraciaba	9	14	26.59 S 53.49 W	1.1636e+07	188	1918	SD20	23838	24	Arboreal	Dneasy	0.767576	107	11.3509	Non-threatened	LC	LC	Preuss JF, Greenspan SE, Rossi EM, Lucas Gonsales EM, Neely WJ, Valiati VH, et al. Widespread pig farming practice linked to shifts in skin microbiomes and disease in pond-breeding amphibians. Environ Sci Technol. 2020;54:11301–12.
Hyloidea	Hylidae	Dendropsophus	minutus	September	2018	Brazil	SC	Cunha_Pora	5	8	26.91 S 53.26 W	1.1636e+07	193	1919	SD21	11895	24	Arboreal	Dneasy	0.6997	173	18.2964	Non-threatened	LC	LC	Preuss JF, Greenspan SE, Rossi EM, Lucas Gonsales EM, Neely WJ, Valiati VH, et al. Widespread pig farming practice linked to shifts in skin microbiomes and disease in pond-breeding amphibians. Environ Sci Technol. 2020;54:11301–12.
Hyloidea	Hylidae	Dendropsophus	minutus	September	2018	Brazil	SC	Cunha_Pora	5	8	26.91 S 53.26 W	1.1636e+07	193	1919	SD22	12269	24	Arboreal	Dneasy	0.6997	183	21.4229	Non-threatened	LC	LC	Preuss JF, Greenspan SE, Rossi EM, Lucas Gonsales EM, Neely WJ, Valiati VH, et al. Widespread pig farming practice linked to shifts in skin microbiomes and disease in pond-breeding amphibians. Environ Sci Technol. 2020;54:11301–12.
Hyloidea	Hylidae	Dendropsophus	minutus	September	2018	Brazil	SC	Cunha_Pora	5	8	26.91 S 53.26 W	1.1636e+07	193	1919	SD23	9282	24	Arboreal	Dneasy	0.6997	209	21.78	Non-threatened	LC	LC	Preuss JF, Greenspan SE, Rossi EM, Lucas Gonsales EM, Neely WJ, Valiati VH, et al. Widespread pig farming practice linked to shifts in skin microbiomes and disease in pond-breeding amphibians. Environ Sci Technol. 2020;54:11301–12.
Hyloidea	Hylidae	Dendropsophus	minutus	September	2018	Brazil	SC	Cunha_Pora	5	8	26.91 S 53.26 W	1.1636e+07	193	1919	SD24	15272	24	Arboreal	Dneasy	0.6997	158	16.8632	Non-threatened	LC	LC	Preuss JF, Greenspan SE, Rossi EM, Lucas Gonsales EM, Neely WJ, Valiati VH, et al. Widespread pig farming practice linked to shifts in skin microbiomes and disease in pond-breeding amphibians. Environ Sci Technol. 2020;54:11301–12.
Hyloidea	Hylidae	Dendropsophus	minutus	September	2018	Brazil	SC	Cunha_Pora	5	8	26.91 S 53.26 W	1.1636e+07	193	1919	SD26	5268	24	Arboreal	Dneasy	0.6997	194	19.0781	Non-threatened	LC	LC	Preuss JF, Greenspan SE, Rossi EM, Lucas Gonsales EM, Neely WJ, Valiati VH, et al. Widespread pig farming practice linked to shifts in skin microbiomes and disease in pond-breeding amphibians. Environ Sci Technol. 2020;54:11301–12.
Hyloidea	Hylidae	Dendropsophus	minutus	September	2018	Brazil	SC	Cunha_Pora	5	8	26.91 S 53.26 W	1.1636e+07	193	1919	SD28	5919	24	Arboreal	Dneasy	0.6997	63	7.76318	Non-threatened	LC	LC	Preuss JF, Greenspan SE, Rossi EM, Lucas Gonsales EM, Neely WJ, Valiati VH, et al. Widespread pig farming practice linked to shifts in skin microbiomes and disease in pond-breeding amphibians. Environ Sci Technol. 2020;54:11301–12.
Hyloidea	Hylidae	Dendropsophus	minutus	September	2018	Brazil	SC	Cunha_Pora	5	8	26.91 S 53.26 W	1.1636e+07	193	1919	SD29	3342	24	Arboreal	Dneasy	0.6997	89	10.2888	Non-threatened	LC	LC	Preuss JF, Greenspan SE, Rossi EM, Lucas Gonsales EM, Neely WJ, Valiati VH, et al. Widespread pig farming practice linked to shifts in skin microbiomes and disease in pond-breeding amphibians. Environ Sci Technol. 2020;54:11301–12.
Hyloidea	Hylidae	Dendropsophus	minutus	September	2018	Brazil	SC	Cunha_Pora	5	8	26.91 S 53.26 W	1.1636e+07	193	1919	SD30	16218	24	Arboreal	Dneasy	0.6997	47	6.94348	Non-threatened	LC	LC	Preuss JF, Greenspan SE, Rossi EM, Lucas Gonsales EM, Neely WJ, Valiati VH, et al. Widespread pig farming practice linked to shifts in skin microbiomes and disease in pond-breeding amphibians. Environ Sci Technol. 2020;54:11301–12.
Hyloidea	Hylidae	Dendropsophus	minutus	September	2018	Brazil	SC	Cunha_Pora	5	8	26.91 S 53.26 W	1.1636e+07	193	1919	SD34	16869	24	Arboreal	Dneasy	0.6997	61	7.41223	Non-threatened	LC	LC	Preuss JF, Greenspan SE, Rossi EM, Lucas Gonsales EM, Neely WJ, Valiati VH, et al. Widespread pig farming practice linked to shifts in skin microbiomes and disease in pond-breeding amphibians. Environ Sci Technol. 2020;54:11301–12.
Hyloidea	Hylidae	Dendropsophus	minutus	September	2018	Brazil	SC	Cunha_Pora	5	8	26.91 S 53.26 W	1.1636e+07	193	1919	SD37	6955	24	Arboreal	Dneasy	0.6997	147	15.9754	Non-threatened	LC	LC	Preuss JF, Greenspan SE, Rossi EM, Lucas Gonsales EM, Neely WJ, Valiati VH, et al. Widespread pig farming practice linked to shifts in skin microbiomes and disease in pond-breeding amphibians. Environ Sci Technol. 2020;54:11301–12.
Hyloidea	Hylidae	Dendropsophus	minutus	September	2018	Brazil	SC	Cunha_Pora	5	8	26.91 S 53.26 W	1.1636e+07	193	1919	SD38	7106	24	Arboreal	Dneasy	0.6997	135	14.9379	Non-threatened	LC	LC	Preuss JF, Greenspan SE, Rossi EM, Lucas Gonsales EM, Neely WJ, Valiati VH, et al. Widespread pig farming practice linked to shifts in skin microbiomes and disease in pond-breeding amphibians. Environ Sci Technol. 2020;54:11301–12.
Hyloidea	Hylidae	Dendropsophus	minutus	September	2018	Brazil	SC	Cunha_Pora	5	8	26.91 S 53.26 W	1.1636e+07	193	1919	SD39	6385	24	Arboreal	Dneasy	0.6997	116	13.8646	Non-threatened	LC	LC	Preuss JF, Greenspan SE, Rossi EM, Lucas Gonsales EM, Neely WJ, Valiati VH, et al. Widespread pig farming practice linked to shifts in skin microbiomes and disease in pond-breeding amphibians. Environ Sci Technol. 2020;54:11301–12.
Hyloidea	Hylidae	Dendropsophus	minutus	September	2018	Brazil	SC	Cunha_Pora	5	8	26.91 S 53.26 W	1.1636e+07	193	1919	SD40	6993	24	Arboreal	Dneasy	0.6997	188	20.9146	Non-threatened	LC	LC	Preuss JF, Greenspan SE, Rossi EM, Lucas Gonsales EM, Neely WJ, Valiati VH, et al. Widespread pig farming practice linked to shifts in skin microbiomes and disease in pond-breeding amphibians. Environ Sci Technol. 2020;54:11301–12.
Hyloidea	Hylidae	Dendropsophus	minutus	September	2018	Brazil	SC	Maravilha	13	29	26.75 S 53.21 W	1.1636e+07	186	1972	SD41	11404	24	Arboreal	Dneasy	0.68886	117	13.901	Non-threatened	LC	LC	Preuss JF, Greenspan SE, Rossi EM, Lucas Gonsales EM, Neely WJ, Valiati VH, et al. Widespread pig farming practice linked to shifts in skin microbiomes and disease in pond-breeding amphibians. Environ Sci Technol. 2020;54:11301–12.
Hyloidea	Hylidae	Dendropsophus	minutus	September	2018	Brazil	SC	Maravilha	13	29	26.75 S 53.21 W	1.1636e+07	186	1972	SD42	12276	24	Arboreal	Dneasy	0.68886	242	25.3907	Non-threatened	LC	LC	Preuss JF, Greenspan SE, Rossi EM, Lucas Gonsales EM, Neely WJ, Valiati VH, et al. Widespread pig farming practice linked to shifts in skin microbiomes and disease in pond-breeding amphibians. Environ Sci Technol. 2020;54:11301–12.
Hyloidea	Hylidae	Dendropsophus	minutus	September	2018	Brazil	SC	Maravilha	13	29	26.75 S 53.21 W	1.1636e+07	186	1972	SD43	9296	24	Arboreal	Dneasy	0.68886	148	18.0201	Non-threatened	LC	LC	Preuss JF, Greenspan SE, Rossi EM, Lucas Gonsales EM, Neely WJ, Valiati VH, et al. Widespread pig farming practice linked to shifts in skin microbiomes and disease in pond-breeding amphibians. Environ Sci Technol. 2020;54:11301–12.
Hyloidea	Hylidae	Dendropsophus	minutus	September	2018	Brazil	SC	Maravilha	13	29	26.75 S 53.21 W	1.1636e+07	186	1972	SD44	11530	24	Arboreal	Dneasy	0.68886	145	20.5143	Non-threatened	LC	LC	Preuss JF, Greenspan SE, Rossi EM, Lucas Gonsales EM, Neely WJ, Valiati VH, et al. Widespread pig farming practice linked to shifts in skin microbiomes and disease in pond-breeding amphibians. Environ Sci Technol. 2020;54:11301–12.
Hyloidea	Hylidae	Dendropsophus	minutus	September	2018	Brazil	SC	Maravilha	13	29	26.75 S 53.21 W	1.1636e+07	186	1972	SD45	7599	24	Arboreal	Dneasy	0.68886	303	31.2438	Non-threatened	LC	LC	Preuss JF, Greenspan SE, Rossi EM, Lucas Gonsales EM, Neely WJ, Valiati VH, et al. Widespread pig farming practice linked to shifts in skin microbiomes and disease in pond-breeding amphibians. Environ Sci Technol. 2020;54:11301–12.
Hyloidea	Hylidae	Dendropsophus	minutus	September	2018	Brazil	SC	Maravilha	13	29	26.75 S 53.21 W	1.1636e+07	186	1972	SD47	12457	24	Arboreal	Dneasy	0.68886	183	24.7906	Non-threatened	LC	LC	Preuss JF, Greenspan SE, Rossi EM, Lucas Gonsales EM, Neely WJ, Valiati VH, et al. Widespread pig farming practice linked to shifts in skin microbiomes and disease in pond-breeding amphibians. Environ Sci Technol. 2020;54:11301–12.
Hyloidea	Hylidae	Dendropsophus	minutus	September	2018	Brazil	SC	Maravilha	13	29	26.75 S 53.21 W	1.1636e+07	186	1972	SD48	11288	24	Arboreal	Dneasy	0.68886	141	19.4104	Non-threatened	LC	LC	Preuss JF, Greenspan SE, Rossi EM, Lucas Gonsales EM, Neely WJ, Valiati VH, et al. Widespread pig farming practice linked to shifts in skin microbiomes and disease in pond-breeding amphibians. Environ Sci Technol. 2020;54:11301–12.
Hyloidea	Hylidae	Dendropsophus	minutus	September	2018	Brazil	SC	Maravilha	13	29	26.75 S 53.21 W	1.1636e+07	186	1972	SD49	15544	24	Arboreal	Dneasy	0.68886	178	21.2895	Non-threatened	LC	LC	Preuss JF, Greenspan SE, Rossi EM, Lucas Gonsales EM, Neely WJ, Valiati VH, et al. Widespread pig farming practice linked to shifts in skin microbiomes and disease in pond-breeding amphibians. Environ Sci Technol. 2020;54:11301–12.
Hyloidea	Hylidae	Dendropsophus	minutus	September	2018	Brazil	SC	Maravilha	13	29	26.75 S 53.21 W	1.1636e+07	186	1972	SD50	7338	24	Arboreal	Dneasy	0.68886	305	26.1293	Non-threatened	LC	LC	Preuss JF, Greenspan SE, Rossi EM, Lucas Gonsales EM, Neely WJ, Valiati VH, et al. Widespread pig farming practice linked to shifts in skin microbiomes and disease in pond-breeding amphibians. Environ Sci Technol. 2020;54:11301–12.
Hyloidea	Hylidae	Dendropsophus	minutus	September	2018	Brazil	SC	Maravilha	13	29	26.75 S 53.21 W	1.1636e+07	186	1972	SD55	14825	24	Arboreal	Dneasy	0.68886	333	26.1841	Non-threatened	LC	LC	Preuss JF, Greenspan SE, Rossi EM, Lucas Gonsales EM, Neely WJ, Valiati VH, et al. Widespread pig farming practice linked to shifts in skin microbiomes and disease in pond-breeding amphibians. Environ Sci Technol. 2020;54:11301–12.
Hyloidea	Hylidae	Dendropsophus	minutus	September	2018	Brazil	SC	Maravilha	13	29	26.75 S 53.21 W	1.1636e+07	186	1972	SD56	13907	24	Arboreal	Dneasy	0.68886	177	23.8255	Non-threatened	LC	LC	Preuss JF, Greenspan SE, Rossi EM, Lucas Gonsales EM, Neely WJ, Valiati VH, et al. Widespread pig farming practice linked to shifts in skin microbiomes and disease in pond-breeding amphibians. Environ Sci Technol. 2020;54:11301–12.
Hyloidea	Hylidae	Dendropsophus	minutus	September	2018	Brazil	SC	Maravilha	13	29	26.75 S 53.21 W	1.1636e+07	186	1972	SD58	14196	24	Arboreal	Dneasy	0.68886	209	23.9229	Non-threatened	LC	LC	Preuss JF, Greenspan SE, Rossi EM, Lucas Gonsales EM, Neely WJ, Valiati VH, et al. Widespread pig farming practice linked to shifts in skin microbiomes and disease in pond-breeding amphibians. Environ Sci Technol. 2020;54:11301–12.
Hyloidea	Hylidae	Dendropsophus	minutus	September	2018	Brazil	SC	Guaraciaba	9	14	26.59 S 53.49 W	1.1636e+07	188	1918	SD6	20352	24	Arboreal	Dneasy	0.767576	184	19.8841	Non-threatened	LC	LC	Preuss JF, Greenspan SE, Rossi EM, Lucas Gonsales EM, Neely WJ, Valiati VH, et al. Widespread pig farming practice linked to shifts in skin microbiomes and disease in pond-breeding amphibians. Environ Sci Technol. 2020;54:11301–12.
Hyloidea	Hylidae	Dendropsophus	minutus	September	2018	Brazil	SC	Maravilha	13	29	26.75 S 53.21 W	1.1636e+07	186	1972	SD60	12697	24	Arboreal	Dneasy	0.68886	221	23.5444	Non-threatened	LC	LC	Preuss JF, Greenspan SE, Rossi EM, Lucas Gonsales EM, Neely WJ, Valiati VH, et al. Widespread pig farming practice linked to shifts in skin microbiomes and disease in pond-breeding amphibians. Environ Sci Technol. 2020;54:11301–12.
Hyloidea	Hylidae	Dendropsophus	minutus	September	2018	Brazil	SC	Bom_Jesus_do_Oeste	2	4	26.68 S 53.11 W	1.1636e+07	183	2000	SD61	10042	24	Arboreal	Dneasy	0.740188	138	19.5488	Non-threatened	LC	LC	Preuss JF, Greenspan SE, Rossi EM, Lucas Gonsales EM, Neely WJ, Valiati VH, et al. Widespread pig farming practice linked to shifts in skin microbiomes and disease in pond-breeding amphibians. Environ Sci Technol. 2020;54:11301–12.
Hyloidea	Hylidae	Dendropsophus	minutus	September	2018	Brazil	SC	Bom_Jesus_do_Oeste	2	4	26.68 S 53.11 W	1.1636e+07	183	2000	SD64	12438	24	Arboreal	Dneasy	0.740188	98	10.1824	Non-threatened	LC	LC	Preuss JF, Greenspan SE, Rossi EM, Lucas Gonsales EM, Neely WJ, Valiati VH, et al. Widespread pig farming practice linked to shifts in skin microbiomes and disease in pond-breeding amphibians. Environ Sci Technol. 2020;54:11301–12.
Hyloidea	Hylidae	Dendropsophus	minutus	September	2018	Brazil	SC	Bom_Jesus_do_Oeste	2	4	26.68 S 53.11 W	1.1636e+07	183	2000	SD65	15276	24	Arboreal	Dneasy	0.740188	59	9.10357	Non-threatened	LC	LC	Preuss JF, Greenspan SE, Rossi EM, Lucas Gonsales EM, Neely WJ, Valiati VH, et al. Widespread pig farming practice linked to shifts in skin microbiomes and disease in pond-breeding amphibians. Environ Sci Technol. 2020;54:11301–12.
Hyloidea	Hylidae	Dendropsophus	minutus	September	2018	Brazil	SC	Bom_Jesus_do_Oeste	2	4	26.68 S 53.11 W	1.1636e+07	183	2000	SD67	15587	24	Arboreal	Dneasy	0.740188	221	19.801	Non-threatened	LC	LC	Preuss JF, Greenspan SE, Rossi EM, Lucas Gonsales EM, Neely WJ, Valiati VH, et al. Widespread pig farming practice linked to shifts in skin microbiomes and disease in pond-breeding amphibians. Environ Sci Technol. 2020;54:11301–12.
Hyloidea	Hylidae	Dendropsophus	minutus	September	2018	Brazil	SC	Bom_Jesus_do_Oeste	2	4	26.68 S 53.11 W	1.1636e+07	183	2000	SD68	12934	24	Arboreal	Dneasy	0.740188	215	17.7395	Non-threatened	LC	LC	Preuss JF, Greenspan SE, Rossi EM, Lucas Gonsales EM, Neely WJ, Valiati VH, et al. Widespread pig farming practice linked to shifts in skin microbiomes and disease in pond-breeding amphibians. Environ Sci Technol. 2020;54:11301–12.
Hyloidea	Hylidae	Dendropsophus	minutus	September	2018	Brazil	SC	Guaraciaba	9	14	26.59 S 53.49 W	1.1636e+07	188	1918	SD7	21036	24	Arboreal	Dneasy	0.767576	191	20.4977	Non-threatened	LC	LC	Preuss JF, Greenspan SE, Rossi EM, Lucas Gonsales EM, Neely WJ, Valiati VH, et al. Widespread pig farming practice linked to shifts in skin microbiomes and disease in pond-breeding amphibians. Environ Sci Technol. 2020;54:11301–12.
Hyloidea	Hylidae	Dendropsophus	minutus	September	2018	Brazil	SC	Bom_Jesus_do_Oeste	2	4	26.68 S 53.11 W	1.1636e+07	183	2000	SD70	12789	24	Arboreal	Dneasy	0.740188	228	18.9869	Non-threatened	LC	LC	Preuss JF, Greenspan SE, Rossi EM, Lucas Gonsales EM, Neely WJ, Valiati VH, et al. Widespread pig farming practice linked to shifts in skin microbiomes and disease in pond-breeding amphibians. Environ Sci Technol. 2020;54:11301–12.
Hyloidea	Hylidae	Dendropsophus	minutus	September	2018	Brazil	SC	Bom_Jesus_do_Oeste	2	4	26.68 S 53.11 W	1.1636e+07	183	2000	SD71	14322	24	Arboreal	Dneasy	0.740188	84	11.84	Non-threatened	LC	LC	Preuss JF, Greenspan SE, Rossi EM, Lucas Gonsales EM, Neely WJ, Valiati VH, et al. Widespread pig farming practice linked to shifts in skin microbiomes and disease in pond-breeding amphibians. Environ Sci Technol. 2020;54:11301–12.
Hyloidea	Hylidae	Dendropsophus	minutus	September	2018	Brazil	SC	Bom_Jesus_do_Oeste	2	4	26.68 S 53.11 W	1.1636e+07	183	2000	SD73	30217	24	Arboreal	Dneasy	0.740188	65	10.5222	Non-threatened	LC	LC	Preuss JF, Greenspan SE, Rossi EM, Lucas Gonsales EM, Neely WJ, Valiati VH, et al. Widespread pig farming practice linked to shifts in skin microbiomes and disease in pond-breeding amphibians. Environ Sci Technol. 2020;54:11301–12.
Hyloidea	Hylidae	Dendropsophus	minutus	September	2018	Brazil	SC	Bom_Jesus_do_Oeste	2	4	26.68 S 53.11 W	1.1636e+07	183	2000	SD75	26343	24	Arboreal	Dneasy	0.740188	74	7.99349	Non-threatened	LC	LC	Preuss JF, Greenspan SE, Rossi EM, Lucas Gonsales EM, Neely WJ, Valiati VH, et al. Widespread pig farming practice linked to shifts in skin microbiomes and disease in pond-breeding amphibians. Environ Sci Technol. 2020;54:11301–12.
Hyloidea	Hylidae	Dendropsophus	minutus	September	2018	Brazil	SC	Bom_Jesus_do_Oeste	2	4	26.68 S 53.11 W	1.1636e+07	183	2000	SD76	9436	24	Arboreal	Dneasy	0.740188	95	10.0672	Non-threatened	LC	LC	Preuss JF, Greenspan SE, Rossi EM, Lucas Gonsales EM, Neely WJ, Valiati VH, et al. Widespread pig farming practice linked to shifts in skin microbiomes and disease in pond-breeding amphibians. Environ Sci Technol. 2020;54:11301–12.
Hyloidea	Hylidae	Dendropsophus	minutus	September	2018	Brazil	SC	Bom_Jesus_do_Oeste	2	4	26.68 S 53.11 W	1.1636e+07	183	2000	SD77	28659	24	Arboreal	Dneasy	0.740188	83	8.17859	Non-threatened	LC	LC	Preuss JF, Greenspan SE, Rossi EM, Lucas Gonsales EM, Neely WJ, Valiati VH, et al. Widespread pig farming practice linked to shifts in skin microbiomes and disease in pond-breeding amphibians. Environ Sci Technol. 2020;54:11301–12.
Hyloidea	Hylidae	Dendropsophus	minutus	September	2018	Brazil	SC	Bom_Jesus_do_Oeste	2	4	26.68 S 53.11 W	1.1636e+07	183	2000	SD78	29443	24	Arboreal	Dneasy	0.740188	86	8.04729	Non-threatened	LC	LC	Preuss JF, Greenspan SE, Rossi EM, Lucas Gonsales EM, Neely WJ, Valiati VH, et al. Widespread pig farming practice linked to shifts in skin microbiomes and disease in pond-breeding amphibians. Environ Sci Technol. 2020;54:11301–12.
Hyloidea	Hylidae	Dendropsophus	minutus	September	2018	Brazil	SC	Bom_Jesus_do_Oeste	2	4	26.68 S 53.11 W	1.1636e+07	183	2000	SD80	30315	24	Arboreal	Dneasy	0.740188	80	7.12471	Non-threatened	LC	LC	Preuss JF, Greenspan SE, Rossi EM, Lucas Gonsales EM, Neely WJ, Valiati VH, et al. Widespread pig farming practice linked to shifts in skin microbiomes and disease in pond-breeding amphibians. Environ Sci Technol. 2020;54:11301–12.
Hyloidea	Hylidae	Dendropsophus	minutus	September	2018	Brazil	SC	Guaraciaba	9	14	26.59 S 53.49 W	1.1636e+07	188	1918	SD81	33951	24	Arboreal	Dneasy	0.767576	91	9.40169	Non-threatened	LC	LC	Preuss JF, Greenspan SE, Rossi EM, Lucas Gonsales EM, Neely WJ, Valiati VH, et al. Widespread pig farming practice linked to shifts in skin microbiomes and disease in pond-breeding amphibians. Environ Sci Technol. 2020;54:11301–12.
Hyloidea	Hylidae	Dendropsophus	minutus	September	2018	Brazil	SC	Guaraciaba	9	14	26.59 S 53.49 W	1.1636e+07	188	1918	SD83	30005	24	Arboreal	Dneasy	0.767576	73	7.37902	Non-threatened	LC	LC	Preuss JF, Greenspan SE, Rossi EM, Lucas Gonsales EM, Neely WJ, Valiati VH, et al. Widespread pig farming practice linked to shifts in skin microbiomes and disease in pond-breeding amphibians. Environ Sci Technol. 2020;54:11301–12.
Hyloidea	Hylidae	Dendropsophus	minutus	September	2018	Brazil	SC	Guaraciaba	9	14	26.59 S 53.49 W	1.1636e+07	188	1918	SD85	30132	24	Arboreal	Dneasy	0.767576	84	8.38049	Non-threatened	LC	LC	Preuss JF, Greenspan SE, Rossi EM, Lucas Gonsales EM, Neely WJ, Valiati VH, et al. Widespread pig farming practice linked to shifts in skin microbiomes and disease in pond-breeding amphibians. Environ Sci Technol. 2020;54:11301–12.
Hyloidea	Hylidae	Dendropsophus	minutus	September	2018	Brazil	SC	Guaraciaba	9	14	26.59 S 53.49 W	1.1636e+07	188	1918	SD88	35019	24	Arboreal	Dneasy	0.767576	73	7.15731	Non-threatened	LC	LC	Preuss JF, Greenspan SE, Rossi EM, Lucas Gonsales EM, Neely WJ, Valiati VH, et al. Widespread pig farming practice linked to shifts in skin microbiomes and disease in pond-breeding amphibians. Environ Sci Technol. 2020;54:11301–12.
Hyloidea	Hylidae	Dendropsophus	minutus	September	2018	Brazil	SC	Guaraciaba	9	14	26.59 S 53.49 W	1.1636e+07	188	1918	SD92	37363	24	Arboreal	Dneasy	0.767576	73	7.04143	Non-threatened	LC	LC	Preuss JF, Greenspan SE, Rossi EM, Lucas Gonsales EM, Neely WJ, Valiati VH, et al. Widespread pig farming practice linked to shifts in skin microbiomes and disease in pond-breeding amphibians. Environ Sci Technol. 2020;54:11301–12.
Hyloidea	Hylidae	Dendropsophus	minutus	September	2018	Brazil	SC	Guaraciaba	9	14	26.59 S 53.49 W	1.1636e+07	188	1918	SD93	22171	24	Arboreal	Dneasy	0.767576	60	6.71269	Non-threatened	LC	LC	Preuss JF, Greenspan SE, Rossi EM, Lucas Gonsales EM, Neely WJ, Valiati VH, et al. Widespread pig farming practice linked to shifts in skin microbiomes and disease in pond-breeding amphibians. Environ Sci Technol. 2020;54:11301–12.
Hyloidea	Hylidae	Dendropsophus	minutus	September	2018	Brazil	SC	Guaraciaba	9	14	26.59 S 53.49 W	1.1636e+07	188	1918	SD99	5753	24	Arboreal	Dneasy	0.767576	82	9.40993	Non-threatened	LC	LC	Preuss JF, Greenspan SE, Rossi EM, Lucas Gonsales EM, Neely WJ, Valiati VH, et al. Widespread pig farming practice linked to shifts in skin microbiomes and disease in pond-breeding amphibians. Environ Sci Technol. 2020;54:11301–12.
Brachycephaloidea	Brachycephalidae	Ischnocnema	guentheri	December	2018	Brazil	SP	Jundiai	10	21	23.23 S 46.94 W	485392	168	1377	SLFT12394	3654	38	Terrestrial	Dneasy	0.865272	109	12.3253	Non-threatened	LC	LC	Moura-Campos D, Greenspan SE, DiRenzo GV, Neely WJ, Toledo LF, Becker CG. Fungal disease cluster in tropical terrestrial frogs predicted by low rainfall. Biol Conserv. 2021;261:109246.
Hyloidea	Bufonidae	Rhinella	ornata	December	2018	Brazil	SP	Jundiai	10	25	23.23 S 46.94 W	220867	168	1377	SLFT12395	3148	95.3	Aquatic	Dneasy	0.865272	293	21.524	Non-threatened	LC	LC	Moura-Campos D, Greenspan SE, DiRenzo GV, Neely WJ, Toledo LF, Becker CG. Fungal disease cluster in tropical terrestrial frogs predicted by low rainfall. Biol Conserv. 2021;261:109246.
Brachycephaloidea	Brachycephalidae	Ischnocnema	guentheri	December	2018	Brazil	SP	Jundiai	10	21	23.23 S 46.94 W	485392	168	1377	SLFT12399	2931	38	Terrestrial	Dneasy	0.865272	281	25.5002	Non-threatened	LC	LC	Moura-Campos D, Greenspan SE, DiRenzo GV, Neely WJ, Toledo LF, Becker CG. Fungal disease cluster in tropical terrestrial frogs predicted by low rainfall. Biol Conserv. 2021;261:109246.
Brachycephaloidea	Brachycephalidae	Brachycephalus	rotenbergae	December	2018	Brazil	SP	Jundiai	10	18	23.23 S 46.94 W	150175	168	1377	SLFT12404	10314	20	Terrestrial	Dneasy	0.865272	242	21.6847	Non-threatened	LC	LC	Moura-Campos D, Greenspan SE, DiRenzo GV, Neely WJ, Toledo LF, Becker CG. Fungal disease cluster in tropical terrestrial frogs predicted by low rainfall. Biol Conserv. 2021;261:109246.
Hyloidea	Odontophrynidae	Proceratophrys	boiei	December	2018	Brazil	SP	Jundiai	10	24	23.23 S 46.94 W	725917	168	1377	SLFT12405	5300	57.9	Aquatic	Dneasy	0.865272	248	19.8331	Non-threatened	LC	LC	Moura-Campos D, Greenspan SE, DiRenzo GV, Neely WJ, Toledo LF, Becker CG. Fungal disease cluster in tropical terrestrial frogs predicted by low rainfall. Biol Conserv. 2021;261:109246.
Hyloidea	Odontophrynidae	Proceratophrys	boiei	December	2018	Brazil	SP	Jundiai	10	24	23.23 S 46.94 W	725917	168	1377	SLFT12406	3033	57.9	Aquatic	Dneasy	0.865272	283	22.6597	Non-threatened	LC	LC	Moura-Campos D, Greenspan SE, DiRenzo GV, Neely WJ, Toledo LF, Becker CG. Fungal disease cluster in tropical terrestrial frogs predicted by low rainfall. Biol Conserv. 2021;261:109246.
Brachycephaloidea	Brachycephalidae	Ischnocnema	guentheri	December	2018	Brazil	SP	Jundiai	10	21	23.23 S 46.94 W	485392	168	1377	SLFT12407	4587	38	Terrestrial	Dneasy	0.865272	214	19.9351	Non-threatened	LC	LC	Moura-Campos D, Greenspan SE, DiRenzo GV, Neely WJ, Toledo LF, Becker CG. Fungal disease cluster in tropical terrestrial frogs predicted by low rainfall. Biol Conserv. 2021;261:109246.
Brachycephaloidea	Brachycephalidae	Brachycephalus	rotenbergae	December	2018	Brazil	SP	Jundiai	10	18	23.23 S 46.94 W	150175	168	1377	SLFT12408	3984	20	Terrestrial	Dneasy	0.865272	185	20.5395	Non-threatened	LC	LC	Moura-Campos D, Greenspan SE, DiRenzo GV, Neely WJ, Toledo LF, Becker CG. Fungal disease cluster in tropical terrestrial frogs predicted by low rainfall. Biol Conserv. 2021;261:109246.
Brachycephaloidea	Brachycephalidae	Brachycephalus	rotenbergae	December	2018	Brazil	SP	Jundiai	10	18	23.23 S 46.94 W	150175	168	1377	SLFT12415	4107	20	Terrestrial	Dneasy	0.865272	170	17.3417	Non-threatened	LC	LC	Moura-Campos D, Greenspan SE, DiRenzo GV, Neely WJ, Toledo LF, Becker CG. Fungal disease cluster in tropical terrestrial frogs predicted by low rainfall. Biol Conserv. 2021;261:109246.
Brachycephaloidea	Craugastoridae	Haddadus	binotatus	December	2018	Brazil	SP	Jundiai	10	19	23.23 S 46.94 W	663026	168	1377	SLFT12418	1524	63.8	Terrestrial	Dneasy	0.865272	182	16.5125	Non-threatened	LC	LC	Moura-Campos D, Greenspan SE, DiRenzo GV, Neely WJ, Toledo LF, Becker CG. Fungal disease cluster in tropical terrestrial frogs predicted by low rainfall. Biol Conserv. 2021;261:109246.
Brachycephaloidea	Brachycephalidae	Brachycephalus	rotenbergae	December	2018	Brazil	SP	Jundiai	10	18	23.23 S 46.94 W	150175	168	1377	SLFT12423	4373	20	Terrestrial	Dneasy	0.865272	39	6.73205	Non-threatened	LC	LC	Moura-Campos D, Greenspan SE, DiRenzo GV, Neely WJ, Toledo LF, Becker CG. Fungal disease cluster in tropical terrestrial frogs predicted by low rainfall. Biol Conserv. 2021;261:109246.
Brachycephaloidea	Brachycephalidae	Brachycephalus	rotenbergae	December	2018	Brazil	SP	Jundiai	10	18	23.23 S 46.94 W	150175	168	1377	SLFT12427	3053	20	Terrestrial	Dneasy	0.865272	147	14.4125	Non-threatened	LC	LC	Moura-Campos D, Greenspan SE, DiRenzo GV, Neely WJ, Toledo LF, Becker CG. Fungal disease cluster in tropical terrestrial frogs predicted by low rainfall. Biol Conserv. 2021;261:109246.
Hyloidea	Odontophrynidae	Proceratophrys	boiei	December	2018	Brazil	SP	Jundiai	10	24	23.23 S 46.94 W	725917	168	1377	SLFT12435	7102	57.9	Aquatic	Dneasy	0.865272	115	10.793	Non-threatened	LC	LC	Moura-Campos D, Greenspan SE, DiRenzo GV, Neely WJ, Toledo LF, Becker CG. Fungal disease cluster in tropical terrestrial frogs predicted by low rainfall. Biol Conserv. 2021;261:109246.
Brachycephaloidea	Brachycephalidae	Ischnocnema	guentheri	December	2018	Brazil	SP	Jundiai	10	21	23.23 S 46.94 W	485392	168	1377	SLFT12436	10565	38	Terrestrial	Dneasy	0.865272	35	6.02799	Non-threatened	LC	LC	Moura-Campos D, Greenspan SE, DiRenzo GV, Neely WJ, Toledo LF, Becker CG. Fungal disease cluster in tropical terrestrial frogs predicted by low rainfall. Biol Conserv. 2021;261:109246.
Brachycephaloidea	Brachycephalidae	Brachycephalus	rotenbergae	December	2018	Brazil	SP	Jundiai	10	18	23.23 S 46.94 W	150175	168	1377	SLFT12439	10057	20	Terrestrial	Dneasy	0.865272	26	3.58529	Non-threatened	LC	LC	Moura-Campos D, Greenspan SE, DiRenzo GV, Neely WJ, Toledo LF, Becker CG. Fungal disease cluster in tropical terrestrial frogs predicted by low rainfall. Biol Conserv. 2021;261:109246.
Brachycephaloidea	Craugastoridae	Haddadus	binotatus	December	2018	Brazil	SP	Jundiai	10	19	23.23 S 46.94 W	663026	168	1377	SLFT12447	2709	63.8	Terrestrial	Dneasy	0.865272	249	23.2949	Non-threatened	LC	LC	Moura-Campos D, Greenspan SE, DiRenzo GV, Neely WJ, Toledo LF, Becker CG. Fungal disease cluster in tropical terrestrial frogs predicted by low rainfall. Biol Conserv. 2021;261:109246.
Brachycephaloidea	Brachycephalidae	Brachycephalus	rotenbergae	December	2018	Brazil	SP	Jundiai	10	18	23.23 S 46.94 W	150175	168	1377	SLFT12451	2697	20	Terrestrial	Dneasy	0.865272	179	18.6838	Non-threatened	LC	LC	Moura-Campos D, Greenspan SE, DiRenzo GV, Neely WJ, Toledo LF, Becker CG. Fungal disease cluster in tropical terrestrial frogs predicted by low rainfall. Biol Conserv. 2021;261:109246.
Brachycephaloidea	Brachycephalidae	Brachycephalus	rotenbergae	December	2018	Brazil	SP	Jundiai	10	18	23.23 S 46.94 W	150175	168	1377	SLFT12455	3324	20	Terrestrial	Dneasy	0.865272	136	14.8969	Non-threatened	LC	LC	Moura-Campos D, Greenspan SE, DiRenzo GV, Neely WJ, Toledo LF, Becker CG. Fungal disease cluster in tropical terrestrial frogs predicted by low rainfall. Biol Conserv. 2021;261:109246.
Brachycephaloidea	Brachycephalidae	Ischnocnema	guentheri	December	2018	Brazil	SP	Jundiai	10	21	23.23 S 46.94 W	485392	168	1377	SLFT12563	1936	38	Terrestrial	Dneasy	0.865272	264	21.7381	Non-threatened	LC	LC	Moura-Campos D, Greenspan SE, DiRenzo GV, Neely WJ, Toledo LF, Becker CG. Fungal disease cluster in tropical terrestrial frogs predicted by low rainfall. Biol Conserv. 2021;261:109246.
Brachycephaloidea	Brachycephalidae	Brachycephalus	rotenbergae	December	2018	Brazil	SP	Jundiai	10	18	23.23 S 46.94 W	150175	168	1377	SLFT12566	3544	20	Terrestrial	Dneasy	0.865272	206	20.1047	Non-threatened	LC	LC	Moura-Campos D, Greenspan SE, DiRenzo GV, Neely WJ, Toledo LF, Becker CG. Fungal disease cluster in tropical terrestrial frogs predicted by low rainfall. Biol Conserv. 2021;261:109246.
Brachycephaloidea	Brachycephalidae	Ischnocnema	parva	December	2018	Brazil	SP	Jundiai	10	23	23.23 S 46.94 W	145441	168	1377	SLFT12569	1718	22	Terrestrial	Dneasy	0.865272	140	13.6367	Non-threatened	LC	LC	Moura-Campos D, Greenspan SE, DiRenzo GV, Neely WJ, Toledo LF, Becker CG. Fungal disease cluster in tropical terrestrial frogs predicted by low rainfall. Biol Conserv. 2021;261:109246.
Brachycephaloidea	Brachycephalidae	Brachycephalus	rotenbergae	December	2018	Brazil	SP	Jundiai	10	18	23.23 S 46.94 W	150175	168	1377	SLFT12571	3802	20	Terrestrial	Dneasy	0.865272	163	19.4549	Non-threatened	LC	LC	Moura-Campos D, Greenspan SE, DiRenzo GV, Neely WJ, Toledo LF, Becker CG. Fungal disease cluster in tropical terrestrial frogs predicted by low rainfall. Biol Conserv. 2021;261:109246.
Brachycephaloidea	Brachycephalidae	Brachycephalus	rotenbergae	December	2018	Brazil	SP	Jundiai	10	18	23.23 S 46.94 W	150175	168	1377	SLFT12573	4152	20	Terrestrial	Dneasy	0.865272	49	7.59051	Non-threatened	LC	LC	Moura-Campos D, Greenspan SE, DiRenzo GV, Neely WJ, Toledo LF, Becker CG. Fungal disease cluster in tropical terrestrial frogs predicted by low rainfall. Biol Conserv. 2021;261:109246.
Brachycephaloidea	Brachycephalidae	Ischnocnema	guentheri	December	2018	Brazil	SP	Jundiai	10	21	23.23 S 46.94 W	485392	168	1377	SLFT12575	2236	38	Terrestrial	Dneasy	0.865272	160	16.9911	Non-threatened	LC	LC	Moura-Campos D, Greenspan SE, DiRenzo GV, Neely WJ, Toledo LF, Becker CG. Fungal disease cluster in tropical terrestrial frogs predicted by low rainfall. Biol Conserv. 2021;261:109246.
Brachycephaloidea	Brachycephalidae	Brachycephalus	rotenbergae	December	2018	Brazil	SP	Jundiai	10	18	23.23 S 46.94 W	150175	168	1377	SLFT12577	1666	20	Terrestrial	Dneasy	0.865272	162	20.0516	Non-threatened	LC	LC	Moura-Campos D, Greenspan SE, DiRenzo GV, Neely WJ, Toledo LF, Becker CG. Fungal disease cluster in tropical terrestrial frogs predicted by low rainfall. Biol Conserv. 2021;261:109246.
Brachycephaloidea	Brachycephalidae	Brachycephalus	rotenbergae	December	2018	Brazil	SP	Jundiai	10	18	23.23 S 46.94 W	150175	168	1377	SLFT12578	3251	20	Terrestrial	Dneasy	0.865272	213	22.5992	Non-threatened	LC	LC	Moura-Campos D, Greenspan SE, DiRenzo GV, Neely WJ, Toledo LF, Becker CG. Fungal disease cluster in tropical terrestrial frogs predicted by low rainfall. Biol Conserv. 2021;261:109246.
Hyloidea	Mantelidae	Aglyptodactylus	madagascariensis	February	2014	Madagascar			36	166	18.93 S 48.41 E	124912	19.2904	1854.3	AM1.AND	26151	41	Aquatic	DNeasy Powersoil	0.804253	50	16.1426	Non-threatened	n/a	LC	Kueneman JG, Bletz MC, McKenzie VJ, Becker CG, Joseph MB, Abarca JG, et al. Community richness of amphibian skin bacteria correlates with bioclimate at the global scale. Nat Ecol Evol. 2019;3:381–389.
Hyloidea	Mantelidae	Aglyptodactylus	madagascariensis	February	2014	Madagascar			36	166	18.93 S 48.41 E	124912	19.2904	1854.3	AM2.AND	47519	41	Aquatic	DNeasy Powersoil	0.804253	111	24.9487	Non-threatened	n/a	LC	Kueneman JG, Bletz MC, McKenzie VJ, Becker CG, Joseph MB, Abarca JG, et al. Community richness of amphibian skin bacteria correlates with bioclimate at the global scale. Nat Ecol Evol. 2019;3:381–389.
Hyloidea	Microhylidae	Anodonthyla	boulengerii	September	2013	Madagascar			26	79	15.44 S 49.84 E	91676.2	23.914	3312.5	Anodonthyla.boulengeri.7.001.1267795	36926	22	Aquatic	DNeasy Powersoil	0.751775	230	42.0574	Threatened	n/a	NT	Kueneman JG, Bletz MC, McKenzie VJ, Becker CG, Joseph MB, Abarca JG, et al. Community richness of amphibian skin bacteria correlates with bioclimate at the global scale. Nat Ecol Evol. 2019;3:381–389.
Hyloidea	Microhylidae	Anodonthyla	boulengerii	September	2013	Madagascar			23	57	15.26 S 49.5 E	91676.2	22.687	2620.53	Anodonthyla.boulengeri.7.034.1267770	38778	22	Aquatic	DNeasy Powersoil	0.840147	12	10.669	Threatened	n/a	NT	Kueneman JG, Bletz MC, McKenzie VJ, Becker CG, Joseph MB, Abarca JG, et al. Community richness of amphibian skin bacteria correlates with bioclimate at the global scale. Nat Ecol Evol. 2019;3:381–389.
Hyloidea	Microhylidae	Anodonthyla	boulengerii	September	2013	Madagascar			23	57	15.26 S 49.5 E	91676.2	22.687	2620.53	Anodonthyla.boulengeri.7.040.1267624	29497	22	Aquatic	DNeasy Powersoil	0.840147	37	15.692	Threatened	n/a	NT	Kueneman JG, Bletz MC, McKenzie VJ, Becker CG, Joseph MB, Abarca JG, et al. Community richness of amphibian skin bacteria correlates with bioclimate at the global scale. Nat Ecol Evol. 2019;3:381–389.
Hyloidea	Microhylidae	Anodonthyla	boulengerii	September	2013	Madagascar			23	57	15.26 S 49.5 E	91676.2	22.687	2620.53	Anodonthyla.boulengeri.7.053.1267704	28486	22	Aquatic	DNeasy Powersoil	0.840147	63	19.4725	Threatened	n/a	NT	Kueneman JG, Bletz MC, McKenzie VJ, Becker CG, Joseph MB, Abarca JG, et al. Community richness of amphibian skin bacteria correlates with bioclimate at the global scale. Nat Ecol Evol. 2019;3:381–389.
Hyloidea	Microhylidae	Anodonthyla	boulengerii	September	2013	Madagascar			23	57	15.26 S 49.5 E	91676.2	22.687	2620.53	Anodonthyla.boulengeri.7.054.1267803	24257	22	Aquatic	DNeasy Powersoil	0.840147	86	21.9271	Threatened	n/a	NT	Kueneman JG, Bletz MC, McKenzie VJ, Becker CG, Joseph MB, Abarca JG, et al. Community richness of amphibian skin bacteria correlates with bioclimate at the global scale. Nat Ecol Evol. 2019;3:381–389.
Hyloidea	Microhylidae	Anodonthyla	boulengerii	September	2013	Madagascar			28	90	15.5 S 49.76 E	91676.2	23.9859	3213.32	Anodonthyla.boulengeri.8.021.1267626	12635	22	Aquatic	DNeasy Powersoil	0.815071	70	23.8924	Threatened	n/a	NT	Kueneman JG, Bletz MC, McKenzie VJ, Becker CG, Joseph MB, Abarca JG, et al. Community richness of amphibian skin bacteria correlates with bioclimate at the global scale. Nat Ecol Evol. 2019;3:381–389.
Hyloidea	Microhylidae	Anodonthyla	boulengerii	September	2013	Madagascar			28	90	15.5 S 49.76 E	91676.2	23.9859	3213.32	Anodonthyla.boulengeri.8.022.1267695	5567	22	Aquatic	DNeasy Powersoil	0.815071	36	14.2406	Threatened	n/a	NT	Kueneman JG, Bletz MC, McKenzie VJ, Becker CG, Joseph MB, Abarca JG, et al. Community richness of amphibian skin bacteria correlates with bioclimate at the global scale. Nat Ecol Evol. 2019;3:381–389.
Hyloidea	Microhylidae	Anodonthyla	boulengerii	September	2013	Madagascar			25	71	15.43 S 49.8 E	91676.2	24.0185	3371.39	Anodonthyla.boulengeri.9.021.1267627	7267	22	Aquatic	DNeasy Powersoil	0.718429	63	20.4802	Threatened	n/a	NT	Kueneman JG, Bletz MC, McKenzie VJ, Becker CG, Joseph MB, Abarca JG, et al. Community richness of amphibian skin bacteria correlates with bioclimate at the global scale. Nat Ecol Evol. 2019;3:381–389.
Hyloidea	Mantelidae	Blommersia	blommersae	September	2013	Madagascar			25	72	15.43 S 49.8 E	20068	24.0185	3371.39	Blommersia.blommersae.9.003.1267787	10082	21	Terrestrial	DNeasy Powersoil	0.718429	59	17.596	Non-threatened	n/a	LC	Kueneman JG, Bletz MC, McKenzie VJ, Becker CG, Joseph MB, Abarca JG, et al. Community richness of amphibian skin bacteria correlates with bioclimate at the global scale. Nat Ecol Evol. 2019;3:381–389.
Hyloidea	Mantelidae	Boophis	madagascariensis	January	2014	Madagascar			61	236	21.25 S 47.42 E	94637.6	19.1462	1797.8	BM1.Rano	12989	65	Arboreal	DNeasy Powersoil	0.812659	69	21.1389	Non-threatened	n/a	LC	Kueneman JG, Bletz MC, McKenzie VJ, Becker CG, Joseph MB, Abarca JG, et al. Community richness of amphibian skin bacteria correlates with bioclimate at the global scale. Nat Ecol Evol. 2019;3:381–389.
Hyloidea	Mantelidae	Boophis	madagascariensis	January	2014	Madagascar			32	132	18.77 S 48.43 E	94637.6	19.4106	1752.73	BM1.TORO	30188	65	Arboreal	DNeasy Powersoil	0.841559	151	35.5838	Non-threatened	n/a	LC	Kueneman JG, Bletz MC, McKenzie VJ, Becker CG, Joseph MB, Abarca JG, et al. Community richness of amphibian skin bacteria correlates with bioclimate at the global scale. Nat Ecol Evol. 2019;3:381–389.
Hyloidea	Mantelidae	Boophis	madagascariensis	February	2014	Madagascar			35	154	18.92 S 48.51 E	94637.6	20.4458	2536.62	BM1.VMA	26600	65	Arboreal	DNeasy Powersoil	0.777929	59	17.9418	Non-threatened	n/a	LC	Kueneman JG, Bletz MC, McKenzie VJ, Becker CG, Joseph MB, Abarca JG, et al. Community richness of amphibian skin bacteria correlates with bioclimate at the global scale. Nat Ecol Evol. 2019;3:381–389.
Hyloidea	Mantelidae	Boophis	madagascariensis	January	2014	Madagascar			46	208	21.24 S 47.4 E	94637.6	18.2988	1639.83	Bm1.Vohi	6774	65	Arboreal	DNeasy Powersoil	0.819641	107	24.4953	Non-threatened	n/a	LC	Kueneman JG, Bletz MC, McKenzie VJ, Becker CG, Joseph MB, Abarca JG, et al. Community richness of amphibian skin bacteria correlates with bioclimate at the global scale. Nat Ecol Evol. 2019;3:381–389.
Hyloidea	Mantelidae	Boophis	madagascariensis	January	2014	Madagascar			61	236	21.25 S 47.42 E	94637.6	19.1462	1797.8	BM2	40330	65	Arboreal	DNeasy Powersoil	0.812659	110	25.8217	Non-threatened	n/a	LC	Kueneman JG, Bletz MC, McKenzie VJ, Becker CG, Joseph MB, Abarca JG, et al. Community richness of amphibian skin bacteria correlates with bioclimate at the global scale. Nat Ecol Evol. 2019;3:381–389.
Hyloidea	Mantelidae	Boophis	madagascariensis	November	2014	Madagascar			51	264	21.29 S 47.43 E	94637.6	18.5921	1723.4	BM2.VMA	27466	65	Arboreal	DNeasy Powersoil	0.823371	62	17.5049	Non-threatened	n/a	LC	Kueneman JG, Bletz MC, McKenzie VJ, Becker CG, Joseph MB, Abarca JG, et al. Community richness of amphibian skin bacteria correlates with bioclimate at the global scale. Nat Ecol Evol. 2019;3:381–389.
Hyloidea	Mantelidae	Boophis	madagascariensis	February	2014	Madagascar			35	154	18.92 S 48.51 E	94637.6	20.4458	2536.62	Bm2.Vohi	15447	65	Arboreal	DNeasy Powersoil	0.777929	117	30.4315	Non-threatened	n/a	LC	Kueneman JG, Bletz MC, McKenzie VJ, Becker CG, Joseph MB, Abarca JG, et al. Community richness of amphibian skin bacteria correlates with bioclimate at the global scale. Nat Ecol Evol. 2019;3:381–389.
Hyloidea	Mantelidae	Boophis	madagascariensis	January	2014	Madagascar			61	236	21.25 S 47.42 E	94637.6	19.1462	1797.8	BM3	17617	65	Arboreal	DNeasy Powersoil	0.812659	46	15.8849	Non-threatened	n/a	LC	Kueneman JG, Bletz MC, McKenzie VJ, Becker CG, Joseph MB, Abarca JG, et al. Community richness of amphibian skin bacteria correlates with bioclimate at the global scale. Nat Ecol Evol. 2019;3:381–389.
Hyloidea	Mantelidae	Boophis	madagascariensis	January	2014	Madagascar			46	208	21.24 S 47.4 E	94637.6	18.2988	1639.83	Bm3.Vohi	15181	65	Arboreal	DNeasy Powersoil	0.819641	213	38.3242	Non-threatened	n/a	LC	Kueneman JG, Bletz MC, McKenzie VJ, Becker CG, Joseph MB, Abarca JG, et al. Community richness of amphibian skin bacteria correlates with bioclimate at the global scale. Nat Ecol Evol. 2019;3:381–389.
Hyloidea	Mantelidae	Boophis	boehmei	August	2013	Madagascar			51	259	21.29 S 47.43 E	69297.3	18.5921	1723.4	Boophis.boehmi.3.012.1267791	47764	29	Arboreal	DNeasy Powersoil	0.823371	11	10.5759	Threatened	n/a	EN	Kueneman JG, Bletz MC, McKenzie VJ, Becker CG, Joseph MB, Abarca JG, et al. Community richness of amphibian skin bacteria correlates with bioclimate at the global scale. Nat Ecol Evol. 2019;3:381–389.
Hyloidea	Mantelidae	Boophis	boehmei	August	2013	Madagascar			51	259	21.29 S 47.43 E	69297.3	18.5921	1723.4	Boophis.boehmi.3.015.1267711	12317	29	Arboreal	DNeasy Powersoil	0.823371	21	12.5024	Threatened	n/a	EN	Kueneman JG, Bletz MC, McKenzie VJ, Becker CG, Joseph MB, Abarca JG, et al. Community richness of amphibian skin bacteria correlates with bioclimate at the global scale. Nat Ecol Evol. 2019;3:381–389.
Hyloidea	Mantelidae	Boophis	boehmei	August	2013	Madagascar			51	259	21.29 S 47.43 E	69297.3	18.5921	1723.4	Boophis.boehmi.3.018.1267656	28274	29	Arboreal	DNeasy Powersoil	0.823371	11	10.1774	Threatened	n/a	EN	Kueneman JG, Bletz MC, McKenzie VJ, Becker CG, Joseph MB, Abarca JG, et al. Community richness of amphibian skin bacteria correlates with bioclimate at the global scale. Nat Ecol Evol. 2019;3:381–389.
Hyloidea	Mantelidae	Boophis	boehmei	August	2013	Madagascar			51	259	21.29 S 47.43 E	69297.3	18.5921	1723.4	Boophis.boehmi.3.019.1267726	15107	29	Arboreal	DNeasy Powersoil	0.823371	82	21.1367	Threatened	n/a	EN	Kueneman JG, Bletz MC, McKenzie VJ, Becker CG, Joseph MB, Abarca JG, et al. Community richness of amphibian skin bacteria correlates with bioclimate at the global scale. Nat Ecol Evol. 2019;3:381–389.
Hyloidea	Mantelidae	Boophis	boehmei	August	2013	Madagascar			51	259	21.29 S 47.43 E	69297.3	18.5921	1723.4	Boophis.boehmi.3.026.1267755	22522	29	Arboreal	DNeasy Powersoil	0.823371	47	18.6005	Threatened	n/a	EN	Kueneman JG, Bletz MC, McKenzie VJ, Becker CG, Joseph MB, Abarca JG, et al. Community richness of amphibian skin bacteria correlates with bioclimate at the global scale. Nat Ecol Evol. 2019;3:381–389.
Hyloidea	Mantelidae	Boophis	boehmei	August	2013	Madagascar			51	259	21.29 S 47.43 E	69297.3	18.5921	1723.4	Boophis.boehmi.3.027.1267777	18720	29	Arboreal	DNeasy Powersoil	0.823371	91	25.5089	Threatened	n/a	EN	Kueneman JG, Bletz MC, McKenzie VJ, Becker CG, Joseph MB, Abarca JG, et al. Community richness of amphibian skin bacteria correlates with bioclimate at the global scale. Nat Ecol Evol. 2019;3:381–389.
Hyloidea	Mantelidae	Boophis	goudotii	August	2013	Madagascar			41	190	19.35 S 47.28 E	58490	14.9239	1613.55	Boophis.goudoti.4.020.1267775	21145	70	Arboreal	DNeasy Powersoil	0.677082	174	30.3773	Non-threatened	n/a	LC	Kueneman JG, Bletz MC, McKenzie VJ, Becker CG, Joseph MB, Abarca JG, et al. Community richness of amphibian skin bacteria correlates with bioclimate at the global scale. Nat Ecol Evol. 2019;3:381–389.
Hyloidea	Mantelidae	Boophis	goudotii	August	2013	Madagascar			41	190	19.35 S 47.28 E	58490	14.9239	1613.55	Boophis.goudoti.4.021.1267601	61532	70	Arboreal	DNeasy Powersoil	0.677082	84	19.7374	Non-threatened	n/a	LC	Kueneman JG, Bletz MC, McKenzie VJ, Becker CG, Joseph MB, Abarca JG, et al. Community richness of amphibian skin bacteria correlates with bioclimate at the global scale. Nat Ecol Evol. 2019;3:381–389.
Hyloidea	Mantelidae	Boophis	goudotii	August	2013	Madagascar			41	190	19.35 S 47.28 E	58490	14.9239	1613.55	Boophis.goudoti.4.022.1267706	10141	70	Arboreal	DNeasy Powersoil	0.677082	96	21.5921	Non-threatened	n/a	LC	Kueneman JG, Bletz MC, McKenzie VJ, Becker CG, Joseph MB, Abarca JG, et al. Community richness of amphibian skin bacteria correlates with bioclimate at the global scale. Nat Ecol Evol. 2019;3:381–389.
Hyloidea	Mantelidae	Boophis	goudotii	August	2013	Madagascar			41	190	19.35 S 47.28 E	58490	14.9239	1613.55	Boophis.goudoti.4.023.1267647	17236	70	Arboreal	DNeasy Powersoil	0.677082	92	23.1901	Non-threatened	n/a	LC	Kueneman JG, Bletz MC, McKenzie VJ, Becker CG, Joseph MB, Abarca JG, et al. Community richness of amphibian skin bacteria correlates with bioclimate at the global scale. Nat Ecol Evol. 2019;3:381–389.
Hyloidea	Mantelidae	Boophis	goudotii	August	2013	Madagascar			40	188	19.34 S 47.27 E	58490	14.6808	1620.39	Boophis.goudoti.4.034.1267634	22501	70	Arboreal	DNeasy Powersoil	0.633894	122	28.643	Non-threatened	n/a	LC	Kueneman JG, Bletz MC, McKenzie VJ, Becker CG, Joseph MB, Abarca JG, et al. Community richness of amphibian skin bacteria correlates with bioclimate at the global scale. Nat Ecol Evol. 2019;3:381–389.
Hyloidea	Mantelidae	Boophis	goudotii	August	2013	Madagascar			41	190	19.35 S 47.28 E	58490	14.9239	1613.55	Boophis.goudoti.4.040.1267825	28411	70	Arboreal	DNeasy Powersoil	0.677082	55	17.9159	Non-threatened	n/a	LC	Kueneman JG, Bletz MC, McKenzie VJ, Becker CG, Joseph MB, Abarca JG, et al. Community richness of amphibian skin bacteria correlates with bioclimate at the global scale. Nat Ecol Evol. 2019;3:381–389.
Hyloidea	Mantelidae	Boophis	goudotii	August	2013	Madagascar			41	190	19.35 S 47.28 E	58490	14.9239	1613.55	Boophis.goudoti.4.041.1267733	21840	70	Arboreal	DNeasy Powersoil	0.677082	55	17.2356	Non-threatened	n/a	LC	Kueneman JG, Bletz MC, McKenzie VJ, Becker CG, Joseph MB, Abarca JG, et al. Community richness of amphibian skin bacteria correlates with bioclimate at the global scale. Nat Ecol Evol. 2019;3:381–389.
Hyloidea	Mantelidae	Boophis	goudotii	August	2013	Madagascar			41	190	19.35 S 47.28 E	58490	14.9239	1613.55	Boophis.goudoti.4.042.1267724	16917	70	Arboreal	DNeasy Powersoil	0.677082	135	28.244	Non-threatened	n/a	LC	Kueneman JG, Bletz MC, McKenzie VJ, Becker CG, Joseph MB, Abarca JG, et al. Community richness of amphibian skin bacteria correlates with bioclimate at the global scale. Nat Ecol Evol. 2019;3:381–389.
Hyloidea	Mantelidae	Boophis	goudotii	August	2013	Madagascar			41	190	19.35 S 47.28 E	58490	14.9239	1613.55	Boophis.goudoti.4.043.1267715	11874	70	Arboreal	DNeasy Powersoil	0.677082	123	25.8904	Non-threatened	n/a	LC	Kueneman JG, Bletz MC, McKenzie VJ, Becker CG, Joseph MB, Abarca JG, et al. Community richness of amphibian skin bacteria correlates with bioclimate at the global scale. Nat Ecol Evol. 2019;3:381–389.
Hyloidea	Mantelidae	Boophis	goudotii	August	2013	Madagascar			41	190	19.35 S 47.28 E	58490	14.9239	1613.55	Boophis.goudoti.4.044.1267747	31372	70	Arboreal	DNeasy Powersoil	0.677082	102	24.7228	Non-threatened	n/a	LC	Kueneman JG, Bletz MC, McKenzie VJ, Becker CG, Joseph MB, Abarca JG, et al. Community richness of amphibian skin bacteria correlates with bioclimate at the global scale. Nat Ecol Evol. 2019;3:381–389.
Hyloidea	Mantelidae	Boophis	idae	August	2013	Madagascar			51	261	21.29 S 47.43 E	37094.6	18.5921	1723.4	Boophis.idae.3.075.1267665	26527	36	Arboreal	DNeasy Powersoil	0.823371	162	31.1255	Non-threatened	n/a	LC	Kueneman JG, Bletz MC, McKenzie VJ, Becker CG, Joseph MB, Abarca JG, et al. Community richness of amphibian skin bacteria correlates with bioclimate at the global scale. Nat Ecol Evol. 2019;3:381–389.
Hyloidea	Mantelidae	Boophis	madagascariensis	September	2013	Madagascar			39	187	18.93 S 48.43 E	94637.6	19.2972	1890.39	Boophis.madagascariensis.2.044.1267638	18776	65	Arboreal	DNeasy Powersoil	0.843247	178	33.9036	Non-threatened	n/a	LC	Kueneman JG, Bletz MC, McKenzie VJ, Becker CG, Joseph MB, Abarca JG, et al. Community richness of amphibian skin bacteria correlates with bioclimate at the global scale. Nat Ecol Evol. 2019;3:381–389.
Hyloidea	Mantelidae	Boophis	madagascariensis	September	2013	Madagascar			39	187	18.93 S 48.43 E	94637.6	19.2972	1890.39	Boophis.madagascariensis.2.045.1267807	16177	65	Arboreal	DNeasy Powersoil	0.843247	186	34.2951	Non-threatened	n/a	LC	Kueneman JG, Bletz MC, McKenzie VJ, Becker CG, Joseph MB, Abarca JG, et al. Community richness of amphibian skin bacteria correlates with bioclimate at the global scale. Nat Ecol Evol. 2019;3:381–389.
Hyloidea	Mantelidae	Boophis	madagascariensis	September	2013	Madagascar			39	187	18.93 S 48.43 E	94637.6	19.2972	1890.39	Boophis.madagascariensis.2.046.1267685	7489	65	Arboreal	DNeasy Powersoil	0.843247	46	17.1795	Non-threatened	n/a	LC	Kueneman JG, Bletz MC, McKenzie VJ, Becker CG, Joseph MB, Abarca JG, et al. Community richness of amphibian skin bacteria correlates with bioclimate at the global scale. Nat Ecol Evol. 2019;3:381–389.
Hyloidea	Mantelidae	Boophis	madagascariensis	August	2013	Madagascar			51	264	21.29 S 47.43 E	94637.6	18.5921	1723.4	Boophis.madagascariensis.3.077.1267615	11292	65	Arboreal	DNeasy Powersoil	0.823371	124	27.9922	Non-threatened	n/a	LC	Kueneman JG, Bletz MC, McKenzie VJ, Becker CG, Joseph MB, Abarca JG, et al. Community richness of amphibian skin bacteria correlates with bioclimate at the global scale. Nat Ecol Evol. 2019;3:381–389.
Hyloidea	Mantelidae	Boophis	madagascariensis	August	2013	Madagascar			51	264	21.29 S 47.43 E	94637.6	18.5921	1723.4	Boophis.madagascariensis.3.078.1267778	39757	65	Arboreal	DNeasy Powersoil	0.823371	31	14.187	Non-threatened	n/a	LC	Kueneman JG, Bletz MC, McKenzie VJ, Becker CG, Joseph MB, Abarca JG, et al. Community richness of amphibian skin bacteria correlates with bioclimate at the global scale. Nat Ecol Evol. 2019;3:381–389.
Hyloidea	Mantelidae	Boophis	madagascariensis	August	2013	Madagascar			51	264	21.29 S 47.43 E	94637.6	18.5921	1723.4	Boophis.madagascariensis.3.079.1267772	36546	65	Arboreal	DNeasy Powersoil	0.823371	46	17.3172	Non-threatened	n/a	LC	Kueneman JG, Bletz MC, McKenzie VJ, Becker CG, Joseph MB, Abarca JG, et al. Community richness of amphibian skin bacteria correlates with bioclimate at the global scale. Nat Ecol Evol. 2019;3:381–389.
Hyloidea	Mantelidae	Boophis	roseipalmatus	September	2013	Madagascar			26	80	15.44 S 49.84 E	7334.48	23.914	3312.5	Boophis.roseipalmatus.7.003.1267762	39706	65	Arboreal	DNeasy Powersoil	0.751775	35	13.3031	Non-threatened	n/a	LC	Kueneman JG, Bletz MC, McKenzie VJ, Becker CG, Joseph MB, Abarca JG, et al. Community richness of amphibian skin bacteria correlates with bioclimate at the global scale. Nat Ecol Evol. 2019;3:381–389.
Hyloidea	Mantelidae	Boophis	roseipalmatus	September	2013	Madagascar			26	80	15.44 S 49.84 E	7334.48	23.914	3312.5	Boophis.roseipalmatus.7.004.1267718	42710	65	Arboreal	DNeasy Powersoil	0.751775	37	14.5254	Non-threatened	n/a	LC	Kueneman JG, Bletz MC, McKenzie VJ, Becker CG, Joseph MB, Abarca JG, et al. Community richness of amphibian skin bacteria correlates with bioclimate at the global scale. Nat Ecol Evol. 2019;3:381–389.
Hyloidea	Mantelidae	Boophis	roseipalmatus	September	2013	Madagascar			26	80	15.44 S 49.84 E	7334.48	23.914	3312.5	Boophis.roseipalmatus.7.005.1267650	29271	65	Arboreal	DNeasy Powersoil	0.751775	69	22.5429	Non-threatened	n/a	LC	Kueneman JG, Bletz MC, McKenzie VJ, Becker CG, Joseph MB, Abarca JG, et al. Community richness of amphibian skin bacteria correlates with bioclimate at the global scale. Nat Ecol Evol. 2019;3:381–389.
Hyloidea	Mantelidae	Boophis	roseipalmatus	September	2013	Madagascar			26	80	15.44 S 49.84 E	7334.48	23.914	3312.5	Boophis.roseipalmatus.7.006.1267705	21588	65	Arboreal	DNeasy Powersoil	0.751775	115	26.2985	Non-threatened	n/a	LC	Kueneman JG, Bletz MC, McKenzie VJ, Becker CG, Joseph MB, Abarca JG, et al. Community richness of amphibian skin bacteria correlates with bioclimate at the global scale. Nat Ecol Evol. 2019;3:381–389.
Hyloidea	Mantelidae	Boophis	roseipalmatus	September	2013	Madagascar			26	80	15.44 S 49.84 E	7334.48	23.914	3312.5	Boophis.roseipalmatus.7.007.1267781	10608	65	Arboreal	DNeasy Powersoil	0.751775	65	20.3818	Non-threatened	n/a	LC	Kueneman JG, Bletz MC, McKenzie VJ, Becker CG, Joseph MB, Abarca JG, et al. Community richness of amphibian skin bacteria correlates with bioclimate at the global scale. Nat Ecol Evol. 2019;3:381–389.
Hyloidea	Mantelidae	Boophis	roseipalmatus	September	2013	Madagascar			23	58	15.26 S 49.5 E	7334.48	22.687	2620.53	Boophis.roseipalmatus.7.060.1267727	11669	65	Arboreal	DNeasy Powersoil	0.840147	48	17.3321	Non-threatened	n/a	LC	Kueneman JG, Bletz MC, McKenzie VJ, Becker CG, Joseph MB, Abarca JG, et al. Community richness of amphibian skin bacteria correlates with bioclimate at the global scale. Nat Ecol Evol. 2019;3:381–389.
Hyloidea	Mantelidae	Boophis	roseipalmatus	September	2013	Madagascar			23	58	15.26 S 49.5 E	7334.48	22.687	2620.53	Boophis.roseipalmatus.7.061.1267785	37320	65	Arboreal	DNeasy Powersoil	0.840147	22	11.7129	Non-threatened	n/a	LC	Kueneman JG, Bletz MC, McKenzie VJ, Becker CG, Joseph MB, Abarca JG, et al. Community richness of amphibian skin bacteria correlates with bioclimate at the global scale. Nat Ecol Evol. 2019;3:381–389.
Hyloidea	Mantelidae	Boophis	roseipalmatus	September	2013	Madagascar			23	58	15.26 S 49.5 E	7334.48	22.687	2620.53	Boophis.roseipalmatus.7.062.1267641	7879	65	Arboreal	DNeasy Powersoil	0.840147	76	20.0043	Non-threatened	n/a	LC	Kueneman JG, Bletz MC, McKenzie VJ, Becker CG, Joseph MB, Abarca JG, et al. Community richness of amphibian skin bacteria correlates with bioclimate at the global scale. Nat Ecol Evol. 2019;3:381–389.
Hyloidea	Mantelidae	Boophis	roseipalmatus	September	2013	Madagascar			23	58	15.26 S 49.5 E	7334.48	22.687	2620.53	Boophis.roseipalmatus.7.063.1267716	18653	65	Arboreal	DNeasy Powersoil	0.840147	72	21.8481	Non-threatened	n/a	LC	Kueneman JG, Bletz MC, McKenzie VJ, Becker CG, Joseph MB, Abarca JG, et al. Community richness of amphibian skin bacteria correlates with bioclimate at the global scale. Nat Ecol Evol. 2019;3:381–389.
Hyloidea	Mantelidae	Boophis	roseipalmatus	September	2013	Madagascar			23	58	15.26 S 49.5 E	7334.48	22.687	2620.53	Boophis.roseipalmatus.7.064.1267788	32183	65	Arboreal	DNeasy Powersoil	0.840147	73	23.2128	Non-threatened	n/a	LC	Kueneman JG, Bletz MC, McKenzie VJ, Becker CG, Joseph MB, Abarca JG, et al. Community richness of amphibian skin bacteria correlates with bioclimate at the global scale. Nat Ecol Evol. 2019;3:381–389.
Hyloidea	Mantelidae	Boophis	tasymena	August	2013	Madagascar			38	180	18.93 S 48.42 E	69295.9	19.2948	1854.67	Boophis.tasymena.1.071.1267828	11980	23	Arboreal	DNeasy Powersoil	0.804253	58	17.6337	Non-threatened	n/a	LC	Kueneman JG, Bletz MC, McKenzie VJ, Becker CG, Joseph MB, Abarca JG, et al. Community richness of amphibian skin bacteria correlates with bioclimate at the global scale. Nat Ecol Evol. 2019;3:381–389.
Hyloidea	Mantelidae	Boophis	tasymena	August	2013	Madagascar			38	180	18.93 S 48.42 E	69295.9	19.2948	1854.67	Boophis.tasymena.1.072.1267692	36228	23	Arboreal	DNeasy Powersoil	0.804253	66	20.0425	Non-threatened	n/a	LC	Kueneman JG, Bletz MC, McKenzie VJ, Becker CG, Joseph MB, Abarca JG, et al. Community richness of amphibian skin bacteria correlates with bioclimate at the global scale. Nat Ecol Evol. 2019;3:381–389.
Hyloidea	Mantelidae	Boophis	tasymena	August	2013	Madagascar			38	180	18.93 S 48.42 E	69295.9	19.2948	1854.67	Boophis.tasymena.1.073.1267797	19643	23	Arboreal	DNeasy Powersoil	0.804253	76	21.1102	Non-threatened	n/a	LC	Kueneman JG, Bletz MC, McKenzie VJ, Becker CG, Joseph MB, Abarca JG, et al. Community richness of amphibian skin bacteria correlates with bioclimate at the global scale. Nat Ecol Evol. 2019;3:381–389.
Hyloidea	Mantelidae	Boophis	tasymena	August	2013	Madagascar			38	180	18.93 S 48.42 E	69295.9	19.2948	1854.67	Boophis.tasymena.1.074.1267699	33338	23	Arboreal	DNeasy Powersoil	0.804253	68	19.9867	Non-threatened	n/a	LC	Kueneman JG, Bletz MC, McKenzie VJ, Becker CG, Joseph MB, Abarca JG, et al. Community richness of amphibian skin bacteria correlates with bioclimate at the global scale. Nat Ecol Evol. 2019;3:381–389.
Hyloidea	Mantelidae	Boophis	tephraeomystax	September	2013	Madagascar			23	59	15.26 S 49.5 E	123577	22.687	2620.53	Boophis.tephraeomystax.7.047.1267703	6949	42	Arboreal	DNeasy Powersoil	0.840147	90	26.2493	Non-threatened	n/a	LC	Kueneman JG, Bletz MC, McKenzie VJ, Becker CG, Joseph MB, Abarca JG, et al. Community richness of amphibian skin bacteria correlates with bioclimate at the global scale. Nat Ecol Evol. 2019;3:381–389.
Hyloidea	Mantelidae	Boophis	tephraeomystax	September	2013	Madagascar			25	73	15.43 S 49.8 E	123577	24.0185	3371.39	Boophis.tephraeomystax.9.005.1267625	8056	42	Arboreal	DNeasy Powersoil	0.718429	89	24.8145	Non-threatened	n/a	LC	Kueneman JG, Bletz MC, McKenzie VJ, Becker CG, Joseph MB, Abarca JG, et al. Community richness of amphibian skin bacteria correlates with bioclimate at the global scale. Nat Ecol Evol. 2019;3:381–389.
Hyloidea	Mantelidae	Boophis	viridis	August	2013	Madagascar			37	181	18.93 S 48.42 E	72565.6	19.2996	1859.2	Boophis.viridis.1.063.1267668	18752	30	Arboreal	DNeasy Powersoil	0.794559	56	17.7463	Non-threatened	n/a	LC	Kueneman JG, Bletz MC, McKenzie VJ, Becker CG, Joseph MB, Abarca JG, et al. Community richness of amphibian skin bacteria correlates with bioclimate at the global scale. Nat Ecol Evol. 2019;3:381–389.
Hyloidea	Mantelidae	Boophis	viridis	August	2013	Madagascar			37	181	18.93 S 48.42 E	72565.6	19.2996	1859.2	Boophis.viridis.1.064.1267737	28178	30	Arboreal	DNeasy Powersoil	0.794559	29	14.125	Non-threatened	n/a	LC	Kueneman JG, Bletz MC, McKenzie VJ, Becker CG, Joseph MB, Abarca JG, et al. Community richness of amphibian skin bacteria correlates with bioclimate at the global scale. Nat Ecol Evol. 2019;3:381–389.
Hyloidea	Mantelidae	Boophis	viridis	August	2013	Madagascar			37	181	18.93 S 48.42 E	72565.6	19.2996	1859.2	Boophis.viridis.1.065.1267745	41791	30	Arboreal	DNeasy Powersoil	0.794559	50	17.1906	Non-threatened	n/a	LC	Kueneman JG, Bletz MC, McKenzie VJ, Becker CG, Joseph MB, Abarca JG, et al. Community richness of amphibian skin bacteria correlates with bioclimate at the global scale. Nat Ecol Evol. 2019;3:381–389.
Hyloidea	Mantelidae	Boophis	viridis	August	2013	Madagascar			38	184	18.93 S 48.42 E	72565.6	19.2948	1854.67	Boophis.viridis.1.069.1267751	11462	30	Arboreal	DNeasy Powersoil	0.804253	99	25.7241	Non-threatened	n/a	LC	Kueneman JG, Bletz MC, McKenzie VJ, Becker CG, Joseph MB, Abarca JG, et al. Community richness of amphibian skin bacteria correlates with bioclimate at the global scale. Nat Ecol Evol. 2019;3:381–389.
Hyloidea	Mantelidae	Boophis	viridis	August	2013	Madagascar			32	135	18.77 S 48.43 E	72565.6	19.4106	1752.73	Boophis.viridis.2.001.1267697	42864	30	Arboreal	DNeasy Powersoil	0.841559	48	17.6731	Non-threatened	n/a	LC	Kueneman JG, Bletz MC, McKenzie VJ, Becker CG, Joseph MB, Abarca JG, et al. Community richness of amphibian skin bacteria correlates with bioclimate at the global scale. Nat Ecol Evol. 2019;3:381–389.
Hyloidea	Mantelidae	Boophis	viridis	August	2013	Madagascar			32	135	18.77 S 48.43 E	72565.6	19.4106	1752.73	Boophis.viridis.2.002.1267628	37277	30	Arboreal	DNeasy Powersoil	0.841559	106	24.7746	Non-threatened	n/a	LC	Kueneman JG, Bletz MC, McKenzie VJ, Becker CG, Joseph MB, Abarca JG, et al. Community richness of amphibian skin bacteria correlates with bioclimate at the global scale. Nat Ecol Evol. 2019;3:381–389.
Hyloidea	Mantelidae	Boophis	viridis	August	2013	Madagascar			32	135	18.77 S 48.43 E	72565.6	19.4106	1752.73	Boophis.viridis.2.003.1267760	19797	30	Arboreal	DNeasy Powersoil	0.841559	65	19.3713	Non-threatened	n/a	LC	Kueneman JG, Bletz MC, McKenzie VJ, Becker CG, Joseph MB, Abarca JG, et al. Community richness of amphibian skin bacteria correlates with bioclimate at the global scale. Nat Ecol Evol. 2019;3:381–389.
Hyloidea	Mantelidae	Boophis	viridis	August	2013	Madagascar			32	135	18.77 S 48.43 E	72565.6	19.4106	1752.73	Boophis.viridis.2.004.1267688	92998	30	Arboreal	DNeasy Powersoil	0.841559	70	21.4006	Non-threatened	n/a	LC	Kueneman JG, Bletz MC, McKenzie VJ, Becker CG, Joseph MB, Abarca JG, et al. Community richness of amphibian skin bacteria correlates with bioclimate at the global scale. Nat Ecol Evol. 2019;3:381–389.
Hyloidea	Mantelidae	Boophis	viridis	August	2013	Madagascar			32	135	18.77 S 48.43 E	72565.6	19.4106	1752.73	Boophis.viridis.2.005.1267673	36942	30	Arboreal	DNeasy Powersoil	0.841559	14	11.4905	Non-threatened	n/a	LC	Kueneman JG, Bletz MC, McKenzie VJ, Becker CG, Joseph MB, Abarca JG, et al. Community richness of amphibian skin bacteria correlates with bioclimate at the global scale. Nat Ecol Evol. 2019;3:381–389.
Hyloidea	Mantelidae	Boophis	williamsi	August	2013	Madagascar			41	191	19.35 S 47.28 E	14.3347	14.9239	1613.55	Boophis.williamsi.4.025.1267670	26882	37	Arboreal	DNeasy Powersoil	0.677082	66	20.2201	Threatened	n/a	CR	Kueneman JG, Bletz MC, McKenzie VJ, Becker CG, Joseph MB, Abarca JG, et al. Community richness of amphibian skin bacteria correlates with bioclimate at the global scale. Nat Ecol Evol. 2019;3:381–389.
Hyloidea	Mantelidae	Boophis	williamsi	August	2013	Madagascar			40	189	19.34 S 47.27 E	14.3347	14.6808	1620.39	Boophis.williamsi.4.027.1267741	16889	37	Arboreal	DNeasy Powersoil	0.633894	45	15.5553	Threatened	n/a	CR	Kueneman JG, Bletz MC, McKenzie VJ, Becker CG, Joseph MB, Abarca JG, et al. Community richness of amphibian skin bacteria correlates with bioclimate at the global scale. Nat Ecol Evol. 2019;3:381–389.
Hyloidea	Mantelidae	Boophis	quasiboehmei	January	2014	Madagascar			51	266	21.29 S 47.43 E	10362.6	18.5921	1723.4	BQ1	18377	35	Arboreal	DNeasy Powersoil	0.823371	25	13.9831	Threatened	n/a	NT	Kueneman JG, Bletz MC, McKenzie VJ, Becker CG, Joseph MB, Abarca JG, et al. Community richness of amphibian skin bacteria correlates with bioclimate at the global scale. Nat Ecol Evol. 2019;3:381–389.
Hyloidea	Mantelidae	Boophis	quasiboehmei	January	2014	Madagascar			61	237	21.25 S 47.42 E	10362.6	19.1462	1797.8	BQ10	11888	35	Arboreal	DNeasy Powersoil	0.812659	60	18.3504	Threatened	n/a	NT	Kueneman JG, Bletz MC, McKenzie VJ, Becker CG, Joseph MB, Abarca JG, et al. Community richness of amphibian skin bacteria correlates with bioclimate at the global scale. Nat Ecol Evol. 2019;3:381–389.
Hyloidea	Mantelidae	Boophis	quasiboehmei	January	2014	Madagascar			61	237	21.25 S 47.42 E	10362.6	19.1462	1797.8	BQ11	20894	35	Arboreal	DNeasy Powersoil	0.812659	39	15.9497	Threatened	n/a	NT	Kueneman JG, Bletz MC, McKenzie VJ, Becker CG, Joseph MB, Abarca JG, et al. Community richness of amphibian skin bacteria correlates with bioclimate at the global scale. Nat Ecol Evol. 2019;3:381–389.
Hyloidea	Mantelidae	Boophis	quasiboehmei	January	2014	Madagascar			61	237	21.25 S 47.42 E	10362.6	19.1462	1797.8	BQ12	27041	35	Arboreal	DNeasy Powersoil	0.812659	144	31.2564	Threatened	n/a	NT	Kueneman JG, Bletz MC, McKenzie VJ, Becker CG, Joseph MB, Abarca JG, et al. Community richness of amphibian skin bacteria correlates with bioclimate at the global scale. Nat Ecol Evol. 2019;3:381–389.
Hyloidea	Mantelidae	Boophis	quasiboehmei	January	2014	Madagascar			61	237	21.25 S 47.42 E	10362.6	19.1462	1797.8	BQ13	4830	35	Arboreal	DNeasy Powersoil	0.812659	89	29.9116	Threatened	n/a	NT	Kueneman JG, Bletz MC, McKenzie VJ, Becker CG, Joseph MB, Abarca JG, et al. Community richness of amphibian skin bacteria correlates with bioclimate at the global scale. Nat Ecol Evol. 2019;3:381–389.
Hyloidea	Mantelidae	Boophis	quasiboehmei	January	2014	Madagascar			61	237	21.25 S 47.42 E	10362.6	19.1462	1797.8	BQ14	19143	35	Arboreal	DNeasy Powersoil	0.812659	60	18.106	Threatened	n/a	NT	Kueneman JG, Bletz MC, McKenzie VJ, Becker CG, Joseph MB, Abarca JG, et al. Community richness of amphibian skin bacteria correlates with bioclimate at the global scale. Nat Ecol Evol. 2019;3:381–389.
Hyloidea	Mantelidae	Boophis	quasiboehmei	January	2014	Madagascar			61	237	21.25 S 47.42 E	10362.6	19.1462	1797.8	BQ15	16275	35	Arboreal	DNeasy Powersoil	0.812659	69	18.9084	Threatened	n/a	NT	Kueneman JG, Bletz MC, McKenzie VJ, Becker CG, Joseph MB, Abarca JG, et al. Community richness of amphibian skin bacteria correlates with bioclimate at the global scale. Nat Ecol Evol. 2019;3:381–389.
Hyloidea	Mantelidae	Boophis	quasiboehmei	January	2014	Madagascar			51	266	21.29 S 47.43 E	10362.6	18.5921	1723.4	BQ2	8250	35	Arboreal	DNeasy Powersoil	0.823371	45	18.5212	Threatened	n/a	NT	Kueneman JG, Bletz MC, McKenzie VJ, Becker CG, Joseph MB, Abarca JG, et al. Community richness of amphibian skin bacteria correlates with bioclimate at the global scale. Nat Ecol Evol. 2019;3:381–389.
Hyloidea	Mantelidae	Boophis	quasiboehmei	January	2014	Madagascar			51	266	21.29 S 47.43 E	10362.6	18.5921	1723.4	BQ3	16370	35	Arboreal	DNeasy Powersoil	0.823371	195	36.1569	Threatened	n/a	NT	Kueneman JG, Bletz MC, McKenzie VJ, Becker CG, Joseph MB, Abarca JG, et al. Community richness of amphibian skin bacteria correlates with bioclimate at the global scale. Nat Ecol Evol. 2019;3:381–389.
Hyloidea	Mantelidae	Boophis	quasiboehmei	November	2014	Madagascar			56	304	22.48 S 46.95 E	10362.6	19.4512	1234.81	BQ4	24603	35	Arboreal	DNeasy Powersoil	0.735459	40	16.7292	Threatened	n/a	NT	Kueneman JG, Bletz MC, McKenzie VJ, Becker CG, Joseph MB, Abarca JG, et al. Community richness of amphibian skin bacteria correlates with bioclimate at the global scale. Nat Ecol Evol. 2019;3:381–389.
Hyloidea	Mantelidae	Boophis	quasiboehmei	January	2014	Madagascar			51	266	21.29 S 47.43 E	10362.6	18.5921	1723.4	BQ5	21964	35	Arboreal	DNeasy Powersoil	0.823371	32	15.1784	Threatened	n/a	NT	Kueneman JG, Bletz MC, McKenzie VJ, Becker CG, Joseph MB, Abarca JG, et al. Community richness of amphibian skin bacteria correlates with bioclimate at the global scale. Nat Ecol Evol. 2019;3:381–389.
Hyloidea	Mantelidae	Boophis	quasiboehmei	January	2014	Madagascar			51	266	21.29 S 47.43 E	10362.6	18.5921	1723.4	BQ6	26525	35	Arboreal	DNeasy Powersoil	0.823371	91	24.6391	Threatened	n/a	NT	Kueneman JG, Bletz MC, McKenzie VJ, Becker CG, Joseph MB, Abarca JG, et al. Community richness of amphibian skin bacteria correlates with bioclimate at the global scale. Nat Ecol Evol. 2019;3:381–389.
Hyloidea	Mantelidae	Boophis	quasiboehmei	January	2014	Madagascar			51	266	21.29 S 47.43 E	10362.6	18.5921	1723.4	BQ7	18803	35	Arboreal	DNeasy Powersoil	0.823371	88	24.1902	Threatened	n/a	NT	Kueneman JG, Bletz MC, McKenzie VJ, Becker CG, Joseph MB, Abarca JG, et al. Community richness of amphibian skin bacteria correlates with bioclimate at the global scale. Nat Ecol Evol. 2019;3:381–389.
Hyloidea	Mantelidae	Boophis	quasiboehmei	January	2014	Madagascar			51	266	21.29 S 47.43 E	10362.6	18.5921	1723.4	BQ8	14322	35	Arboreal	DNeasy Powersoil	0.823371	196	39.3137	Threatened	n/a	NT	Kueneman JG, Bletz MC, McKenzie VJ, Becker CG, Joseph MB, Abarca JG, et al. Community richness of amphibian skin bacteria correlates with bioclimate at the global scale. Nat Ecol Evol. 2019;3:381–389.
Hyloidea	Mantelidae	Boophis	quasiboehmei	January	2014	Madagascar			61	237	21.25 S 47.42 E	10362.6	19.1462	1797.8	BQ9	12329	35	Arboreal	DNeasy Powersoil	0.812659	64	19.3969	Threatened	n/a	NT	Kueneman JG, Bletz MC, McKenzie VJ, Becker CG, Joseph MB, Abarca JG, et al. Community richness of amphibian skin bacteria correlates with bioclimate at the global scale. Nat Ecol Evol. 2019;3:381–389.
Hyloidea	Microhylidae	Dyscophus	antongilii	August	2013	Madagascar			24	70	15.43 S 49.42 E	40800.4	21.0343	2211.26	Dyscophus.antongilii.6.006.1267826	57300	65	Aquatic	DNeasy Powersoil	0.821994	418	62.4447	Non-threatened	n/a	LC	Kueneman JG, Bletz MC, McKenzie VJ, Becker CG, Joseph MB, Abarca JG, et al. Community richness of amphibian skin bacteria correlates with bioclimate at the global scale. Nat Ecol Evol. 2019;3:381–389.
Hyloidea	Microhylidae	Dyscophus	antongilii	August	2013	Madagascar			24	70	15.43 S 49.42 E	40800.4	21.0343	2211.26	Dyscophus.antongilii.6.007.1267773	32425	65	Aquatic	DNeasy Powersoil	0.821994	421	66.7732	Non-threatened	n/a	LC	Kueneman JG, Bletz MC, McKenzie VJ, Becker CG, Joseph MB, Abarca JG, et al. Community richness of amphibian skin bacteria correlates with bioclimate at the global scale. Nat Ecol Evol. 2019;3:381–389.
Hyloidea	Microhylidae	Dyscophus	antongilii	August	2013	Madagascar			24	70	15.43 S 49.42 E	40800.4	21.0343	2211.26	Dyscophus.antongilii.6.008.1267667	29370	65	Aquatic	DNeasy Powersoil	0.821994	322	50.486	Non-threatened	n/a	LC	Kueneman JG, Bletz MC, McKenzie VJ, Becker CG, Joseph MB, Abarca JG, et al. Community richness of amphibian skin bacteria correlates with bioclimate at the global scale. Nat Ecol Evol. 2019;3:381–389.
Hyloidea	Microhylidae	Dyscophus	antongilii	August	2013	Madagascar			24	70	15.43 S 49.42 E	40800.4	21.0343	2211.26	Dyscophus.antongilii.6.009.1267654	17842	65	Aquatic	DNeasy Powersoil	0.821994	357	58.6119	Non-threatened	n/a	LC	Kueneman JG, Bletz MC, McKenzie VJ, Becker CG, Joseph MB, Abarca JG, et al. Community richness of amphibian skin bacteria correlates with bioclimate at the global scale. Nat Ecol Evol. 2019;3:381–389.
Hyloidea	Microhylidae	Dyscophus	antongilii	August	2013	Madagascar			24	70	15.43 S 49.42 E	40800.4	21.0343	2211.26	Dyscophus.antongilii.6.011.1267632	25890	65	Aquatic	DNeasy Powersoil	0.821994	59	19.2218	Non-threatened	n/a	LC	Kueneman JG, Bletz MC, McKenzie VJ, Becker CG, Joseph MB, Abarca JG, et al. Community richness of amphibian skin bacteria correlates with bioclimate at the global scale. Nat Ecol Evol. 2019;3:381–389.
Hyloidea	Mantelidae	Mantidactylus	grandidieri	November	2014	Madagascar			56	312	22.48 S 46.95 E	37069.8	19.4512	1234.81	Fr005.S2	56755	98	Aquatic	DNeasy Powersoil	0.735459	24	11.4864	Non-threatened	n/a	LC	Kueneman JG, Bletz MC, McKenzie VJ, Becker CG, Joseph MB, Abarca JG, et al. Community richness of amphibian skin bacteria correlates with bioclimate at the global scale. Nat Ecol Evol. 2019;3:381–389.
Hyloidea	Mantelidae	Mantidactylus	argenteus	November	2014	Madagascar			56	309	22.48 S 46.95 E	29045.1	19.4512	1234.81	Fr006.S2	38483	27	Terrestrial	DNeasy Powersoil	0.735459	13	9.74628	Non-threatened	n/a	LC	Kueneman JG, Bletz MC, McKenzie VJ, Becker CG, Joseph MB, Abarca JG, et al. Community richness of amphibian skin bacteria correlates with bioclimate at the global scale. Nat Ecol Evol. 2019;3:381–389.
Hyloidea	Mantelidae	Mantidactylus	argenteus	November	2014	Madagascar			56	309	22.48 S 46.95 E	29045.1	19.4512	1234.81	Fr007.S2	30359	27	Terrestrial	DNeasy Powersoil	0.735459	10	10.1938	Non-threatened	n/a	LC	Kueneman JG, Bletz MC, McKenzie VJ, Becker CG, Joseph MB, Abarca JG, et al. Community richness of amphibian skin bacteria correlates with bioclimate at the global scale. Nat Ecol Evol. 2019;3:381–389.
Hyloidea	Mantelidae	Mantidactylus	argenteus	November	2014	Madagascar			56	309	22.48 S 46.95 E	29045.1	19.4512	1234.81	Fr008.S2	30786	27	Terrestrial	DNeasy Powersoil	0.735459	12	9.67922	Non-threatened	n/a	LC	Kueneman JG, Bletz MC, McKenzie VJ, Becker CG, Joseph MB, Abarca JG, et al. Community richness of amphibian skin bacteria correlates with bioclimate at the global scale. Nat Ecol Evol. 2019;3:381–389.
Hyloidea	Mantelidae	Gephyromantis	sculpturatus	December	2014	Madagascar			63	250	21.26 S 47.42 E	19277.5	18.9098	1761.75	Fr009.S2	6303	43	Terrestrial	DNeasy Powersoil	0.827718	181	39.8458	Non-threatened	n/a	LC	Kueneman JG, Bletz MC, McKenzie VJ, Becker CG, Joseph MB, Abarca JG, et al. Community richness of amphibian skin bacteria correlates with bioclimate at the global scale. Nat Ecol Evol. 2019;3:381–389.
Hyloidea	Mantelidae	Mantidactylus	femoralis	November	2014	Madagascar			56	311	22.48 S 46.95 E	210920	19.4512	1234.81	Fr010.S2	28052	37	Terrestrial	DNeasy Powersoil	0.735459	16	9.72242	Non-threatened	n/a	LC	Kueneman JG, Bletz MC, McKenzie VJ, Becker CG, Joseph MB, Abarca JG, et al. Community richness of amphibian skin bacteria correlates with bioclimate at the global scale. Nat Ecol Evol. 2019;3:381–389.
Hyloidea	Mantelidae	Mantidactylus	femoralis	November	2014	Madagascar			56	311	22.48 S 46.95 E	210920	19.4512	1234.81	Fr011.S2	65612	37	Terrestrial	DNeasy Powersoil	0.735459	29	11.837	Non-threatened	n/a	LC	Kueneman JG, Bletz MC, McKenzie VJ, Becker CG, Joseph MB, Abarca JG, et al. Community richness of amphibian skin bacteria correlates with bioclimate at the global scale. Nat Ecol Evol. 2019;3:381–389.
Hyloidea	Mantelidae	Boophis	microtympanum	November	2014	Madagascar			54	297	22.2 S 46.9 E	34739	12.2588	1354.82	Fr012.S2	5515	30	Arboreal	DNeasy Powersoil	0.380482	109	27.2983	Non-threatened	n/a	LC	Kueneman JG, Bletz MC, McKenzie VJ, Becker CG, Joseph MB, Abarca JG, et al. Community richness of amphibian skin bacteria correlates with bioclimate at the global scale. Nat Ecol Evol. 2019;3:381–389.
Hyloidea	Mantelidae	Mantidactylus	lugubris	November	2014	Madagascar			56	313	22.48 S 46.95 E	118512	19.4512	1234.81	Fr013.S2	21374	35	Aquatic	DNeasy Powersoil	0.735459	11	10.7717	Non-threatened	n/a	LC	Kueneman JG, Bletz MC, McKenzie VJ, Becker CG, Joseph MB, Abarca JG, et al. Community richness of amphibian skin bacteria correlates with bioclimate at the global scale. Nat Ecol Evol. 2019;3:381–389.
Hyloidea	Mantelidae	Mantidactylus	lugubris	February	2014	Madagascar			35	164	18.92 S 48.51 E	118512	20.4458	2536.62	Fr014.S2	9917	35	Aquatic	DNeasy Powersoil	0.777929	80	20.4115	Non-threatened	n/a	LC	Kueneman JG, Bletz MC, McKenzie VJ, Becker CG, Joseph MB, Abarca JG, et al. Community richness of amphibian skin bacteria correlates with bioclimate at the global scale. Nat Ecol Evol. 2019;3:381–389.
Hyloidea	Mantelidae	Mantidactylus	lugubris	November	2014	Madagascar			56	313	22.48 S 46.95 E	118512	19.4512	1234.81	Fr015.S2	8768	35	Aquatic	DNeasy Powersoil	0.735459	72	19.6875	Non-threatened	n/a	LC	Kueneman JG, Bletz MC, McKenzie VJ, Becker CG, Joseph MB, Abarca JG, et al. Community richness of amphibian skin bacteria correlates with bioclimate at the global scale. Nat Ecol Evol. 2019;3:381–389.
Hyloidea	Mantelidae	Mantidactylus	lugubris	November	2014	Madagascar			56	313	22.48 S 46.95 E	118512	19.4512	1234.81	Fr016.S2	9044	35	Aquatic	DNeasy Powersoil	0.735459	5	8.53956	Non-threatened	n/a	LC	Kueneman JG, Bletz MC, McKenzie VJ, Becker CG, Joseph MB, Abarca JG, et al. Community richness of amphibian skin bacteria correlates with bioclimate at the global scale. Nat Ecol Evol. 2019;3:381–389.
Hyloidea	Mantelidae	Mantidactylus	lugubris	November	2014	Madagascar			56	313	22.48 S 46.95 E	118512	19.4512	1234.81	Fr017.S2	32577	35	Aquatic	DNeasy Powersoil	0.735459	14	10.3643	Non-threatened	n/a	LC	Kueneman JG, Bletz MC, McKenzie VJ, Becker CG, Joseph MB, Abarca JG, et al. Community richness of amphibian skin bacteria correlates with bioclimate at the global scale. Nat Ecol Evol. 2019;3:381–389.
Hyloidea	Mantelidae	Boophis	quasiboehmei	November	2014	Madagascar			56	304	22.48 S 46.95 E	10362.6	19.4512	1234.81	Fr018.S2	13659	35	Arboreal	DNeasy Powersoil	0.735459	34	15.0187	Threatened	n/a	NT	Kueneman JG, Bletz MC, McKenzie VJ, Becker CG, Joseph MB, Abarca JG, et al. Community richness of amphibian skin bacteria correlates with bioclimate at the global scale. Nat Ecol Evol. 2019;3:381–389.
Hyloidea	Mantelidae	Mantidactylus	lugubris	November	2014	Madagascar			56	313	22.48 S 46.95 E	118512	19.4512	1234.81	Fr019.S2	11200	35	Aquatic	DNeasy Powersoil	0.735459	5	9.00753	Non-threatened	n/a	LC	Kueneman JG, Bletz MC, McKenzie VJ, Becker CG, Joseph MB, Abarca JG, et al. Community richness of amphibian skin bacteria correlates with bioclimate at the global scale. Nat Ecol Evol. 2019;3:381–389.
Hyloidea	Mantelidae	Mantidactylus	lugubris	November	2014	Madagascar			56	313	22.48 S 46.95 E	118512	19.4512	1234.81	Fr020.S2	8754	35	Aquatic	DNeasy Powersoil	0.735459	3	8.23441	Non-threatened	n/a	LC	Kueneman JG, Bletz MC, McKenzie VJ, Becker CG, Joseph MB, Abarca JG, et al. Community richness of amphibian skin bacteria correlates with bioclimate at the global scale. Nat Ecol Evol. 2019;3:381–389.
Hyloidea	Mantelidae	Mantidactylus	lugubris	November	2014	Madagascar			56	313	22.48 S 46.95 E	118512	19.4512	1234.81	Fr021.S2	41370	35	Aquatic	DNeasy Powersoil	0.735459	7	9.24384	Non-threatened	n/a	LC	Kueneman JG, Bletz MC, McKenzie VJ, Becker CG, Joseph MB, Abarca JG, et al. Community richness of amphibian skin bacteria correlates with bioclimate at the global scale. Nat Ecol Evol. 2019;3:381–389.
Hyloidea	Microhylidae	Platypelis	pollicaris	December	2014	Madagascar			63	254	21.26 S 47.42 E	12442.2	18.9098	1761.75	Fr022.S2	9194	28	Arboreal	DNeasy Powersoil	0.827718	162	35.3947	Non-threatened	n/a	LC	Kueneman JG, Bletz MC, McKenzie VJ, Becker CG, Joseph MB, Abarca JG, et al. Community richness of amphibian skin bacteria correlates with bioclimate at the global scale. Nat Ecol Evol. 2019;3:381–389.
Hyloidea	Mantelidae	Mantidactylus	lugubris	November	2014	Madagascar			56	313	22.48 S 46.95 E	118512	19.4512	1234.81	Fr023.S2	17728	35	Aquatic	DNeasy Powersoil	0.735459	9	11.5671	Non-threatened	n/a	LC	Kueneman JG, Bletz MC, McKenzie VJ, Becker CG, Joseph MB, Abarca JG, et al. Community richness of amphibian skin bacteria correlates with bioclimate at the global scale. Nat Ecol Evol. 2019;3:381–389.
Hyloidea	Mantelidae	Mantidactylus	melanopleura	November	2014	Madagascar			56	314	22.48 S 46.95 E	107503	19.4512	1234.81	Fr024.S2	34473	40	Terrestrial	DNeasy Powersoil	0.735459	50	13.8152	Non-threatened	n/a	LC	Kueneman JG, Bletz MC, McKenzie VJ, Becker CG, Joseph MB, Abarca JG, et al. Community richness of amphibian skin bacteria correlates with bioclimate at the global scale. Nat Ecol Evol. 2019;3:381–389.
Hyloidea	Mantelidae	Mantidactylus	melanopleura	November	2014	Madagascar			56	314	22.48 S 46.95 E	107503	19.4512	1234.81	Fr025.S2	41408	40	Terrestrial	DNeasy Powersoil	0.735459	65	15.792	Non-threatened	n/a	LC	Kueneman JG, Bletz MC, McKenzie VJ, Becker CG, Joseph MB, Abarca JG, et al. Community richness of amphibian skin bacteria correlates with bioclimate at the global scale. Nat Ecol Evol. 2019;3:381–389.
Hyloidea	Mantelidae	Mantidactylus	betsileanus	November	2014	Madagascar			56	310	22.48 S 46.95 E	98873.7	19.4512	1234.81	Fr026.S2	22865	28	Terrestrial	DNeasy Powersoil	0.735459	9	10.525	Non-threatened	n/a	LC	Kueneman JG, Bletz MC, McKenzie VJ, Becker CG, Joseph MB, Abarca JG, et al. Community richness of amphibian skin bacteria correlates with bioclimate at the global scale. Nat Ecol Evol. 2019;3:381–389.
Hyloidea	Mantelidae	Boophis	goudotii	December	2014	Madagascar			32	129	18.77 S 48.43 E	58490	19.4106	1752.73	Fr027.S2	8213	70	Arboreal	DNeasy Powersoil	0.841559	164	34.8566	Non-threatened	n/a	LC	Kueneman JG, Bletz MC, McKenzie VJ, Becker CG, Joseph MB, Abarca JG, et al. Community richness of amphibian skin bacteria correlates with bioclimate at the global scale. Nat Ecol Evol. 2019;3:381–389.
Hyloidea	Mantelidae	Mantidactylus	betsileanus	November	2014	Madagascar			56	310	22.48 S 46.95 E	98873.7	19.4512	1234.81	Fr028.S2	13829	28	Terrestrial	DNeasy Powersoil	0.735459	3	8.70649	Non-threatened	n/a	LC	Kueneman JG, Bletz MC, McKenzie VJ, Becker CG, Joseph MB, Abarca JG, et al. Community richness of amphibian skin bacteria correlates with bioclimate at the global scale. Nat Ecol Evol. 2019;3:381–389.
Hyloidea	Mantelidae	Boophis	quasiboehmei	November	2014	Madagascar			56	304	22.48 S 46.95 E	10362.6	19.4512	1234.81	Fr029.S2	13160	35	Arboreal	DNeasy Powersoil	0.735459	13	12.2718	Threatened	n/a	NT	Kueneman JG, Bletz MC, McKenzie VJ, Becker CG, Joseph MB, Abarca JG, et al. Community richness of amphibian skin bacteria correlates with bioclimate at the global scale. Nat Ecol Evol. 2019;3:381–389.
Hyloidea	Mantelidae	Boophis	quasiboehmei	November	2014	Madagascar			56	304	22.48 S 46.95 E	10362.6	19.4512	1234.81	Fr030.S2	33993	35	Arboreal	DNeasy Powersoil	0.735459	8	9.29976	Threatened	n/a	NT	Kueneman JG, Bletz MC, McKenzie VJ, Becker CG, Joseph MB, Abarca JG, et al. Community richness of amphibian skin bacteria correlates with bioclimate at the global scale. Nat Ecol Evol. 2019;3:381–389.
Hyloidea	Mantelidae	Boophis	quasiboehmei	November	2014	Madagascar			56	304	22.48 S 46.95 E	10362.6	19.4512	1234.81	Fr031.S2	4048	35	Arboreal	DNeasy Powersoil	0.735459	50	18.1326	Threatened	n/a	NT	Kueneman JG, Bletz MC, McKenzie VJ, Becker CG, Joseph MB, Abarca JG, et al. Community richness of amphibian skin bacteria correlates with bioclimate at the global scale. Nat Ecol Evol. 2019;3:381–389.
Hyloidea	Mantelidae	Boophis	quasiboehmei	November	2014	Madagascar			56	304	22.48 S 46.95 E	10362.6	19.4512	1234.81	Fr032.S2	54090	35	Arboreal	DNeasy Powersoil	0.735459	10	9.89245	Threatened	n/a	NT	Kueneman JG, Bletz MC, McKenzie VJ, Becker CG, Joseph MB, Abarca JG, et al. Community richness of amphibian skin bacteria correlates with bioclimate at the global scale. Nat Ecol Evol. 2019;3:381–389.
Hyloidea	Mantelidae	Boophis	schuboeae	November	2014	Madagascar			57	319	22.5 S 46.96 E	465.961	19.4889	1261.21	Fr034.S2	10118	26	Arboreal	DNeasy Powersoil	0.798671	96	24.3126	Threatened	n/a	EN	Kueneman JG, Bletz MC, McKenzie VJ, Becker CG, Joseph MB, Abarca JG, et al. Community richness of amphibian skin bacteria correlates with bioclimate at the global scale. Nat Ecol Evol. 2019;3:381–389.
Hyloidea	Mantelidae	Gephyromantis	tschenki	November	2014	Madagascar			56	306	22.48 S 46.95 E	12873.2	19.4512	1234.81	Fr035.S2	35295	36	Terrestrial	DNeasy Powersoil	0.735459	20	11.4399	Non-threatened	n/a	LC	Kueneman JG, Bletz MC, McKenzie VJ, Becker CG, Joseph MB, Abarca JG, et al. Community richness of amphibian skin bacteria correlates with bioclimate at the global scale. Nat Ecol Evol. 2019;3:381–389.
Hyloidea	Mantelidae	Spinomantis	elegans	November	2014	Madagascar			62	329	22.5 S 46.96 E	13111.4	19.5141	1264.62	Fr036.S2	10425	60	Terrestrial	DNeasy Powersoil	0.821912	168	35.7263	Threatened	n/a	NT	Kueneman JG, Bletz MC, McKenzie VJ, Becker CG, Joseph MB, Abarca JG, et al. Community richness of amphibian skin bacteria correlates with bioclimate at the global scale. Nat Ecol Evol. 2019;3:381–389.
Hyloidea	Mantelidae	Mantella	crocea	December	2014	Madagascar			32	141	18.77 S 48.43 E	596.289	19.4106	1752.73	Fr037.S2	6044	24	Terrestrial	DNeasy Powersoil	0.841559	155	37.0803	Threatened	n/a	VU	Kueneman JG, Bletz MC, McKenzie VJ, Becker CG, Joseph MB, Abarca JG, et al. Community richness of amphibian skin bacteria correlates with bioclimate at the global scale. Nat Ecol Evol. 2019;3:381–389.
Hyloidea	Mantelidae	Mantella	baroni	November	2014	Madagascar			56	307	22.48 S 46.95 E	37453.4	19.4512	1234.81	Fr038.S2	65260	30	Terrestrial	DNeasy Powersoil	0.735459	50	15.1285	Non-threatened	n/a	LC	Kueneman JG, Bletz MC, McKenzie VJ, Becker CG, Joseph MB, Abarca JG, et al. Community richness of amphibian skin bacteria correlates with bioclimate at the global scale. Nat Ecol Evol. 2019;3:381–389.
Hyloidea	Mantelidae	Mantella	baroni	November	2014	Madagascar			56	307	22.48 S 46.95 E	37453.4	19.4512	1234.81	Fr040.S2	25976	30	Terrestrial	DNeasy Powersoil	0.735459	17	11.351	Non-threatened	n/a	LC	Kueneman JG, Bletz MC, McKenzie VJ, Becker CG, Joseph MB, Abarca JG, et al. Community richness of amphibian skin bacteria correlates with bioclimate at the global scale. Nat Ecol Evol. 2019;3:381–389.
Hyloidea	Mantelidae	Mantella	baroni	November	2014	Madagascar			56	307	22.48 S 46.95 E	37453.4	19.4512	1234.81	Fr041.S2	32921	30	Terrestrial	DNeasy Powersoil	0.735459	16	9.75654	Non-threatened	n/a	LC	Kueneman JG, Bletz MC, McKenzie VJ, Becker CG, Joseph MB, Abarca JG, et al. Community richness of amphibian skin bacteria correlates with bioclimate at the global scale. Nat Ecol Evol. 2019;3:381–389.
Hyloidea	Mantelidae	Mantella	baroni	November	2014	Madagascar			56	307	22.48 S 46.95 E	37453.4	19.4512	1234.81	Fr042.S2	55197	30	Terrestrial	DNeasy Powersoil	0.735459	52	13.1975	Non-threatened	n/a	LC	Kueneman JG, Bletz MC, McKenzie VJ, Becker CG, Joseph MB, Abarca JG, et al. Community richness of amphibian skin bacteria correlates with bioclimate at the global scale. Nat Ecol Evol. 2019;3:381–389.
Hyloidea	Mantelidae	Mantella	baroni	November	2014	Madagascar			56	307	22.48 S 46.95 E	37453.4	19.4512	1234.81	Fr043.S2	35352	30	Terrestrial	DNeasy Powersoil	0.735459	5	7.85261	Non-threatened	n/a	LC	Kueneman JG, Bletz MC, McKenzie VJ, Becker CG, Joseph MB, Abarca JG, et al. Community richness of amphibian skin bacteria correlates with bioclimate at the global scale. Nat Ecol Evol. 2019;3:381–389.
Hyloidea	Mantelidae	Mantella	baroni	November	2014	Madagascar			56	307	22.48 S 46.95 E	37453.4	19.4512	1234.81	Fr044.S2	31070	30	Terrestrial	DNeasy Powersoil	0.735459	18	10.9334	Non-threatened	n/a	LC	Kueneman JG, Bletz MC, McKenzie VJ, Becker CG, Joseph MB, Abarca JG, et al. Community richness of amphibian skin bacteria correlates with bioclimate at the global scale. Nat Ecol Evol. 2019;3:381–389.
Hyloidea	Mantelidae	Mantidactylus	cowanii	November	2014	Madagascar			51	277	21.29 S 47.43 E	34854.5	18.5921	1723.4	Fr046.S2	5672	40	Aquatic	DNeasy Powersoil	0.823371	171	33.779	Threatened	n/a	NT	Kueneman JG, Bletz MC, McKenzie VJ, Becker CG, Joseph MB, Abarca JG, et al. Community richness of amphibian skin bacteria correlates with bioclimate at the global scale. Nat Ecol Evol. 2019;3:381–389.
Hyloidea	Mantelidae	Mantidactylus	femoralis	November	2014	Madagascar			56	311	22.48 S 46.95 E	210920	19.4512	1234.81	Fr047.S2	25300	37	Terrestrial	DNeasy Powersoil	0.735459	13	10.0656	Non-threatened	n/a	LC	Kueneman JG, Bletz MC, McKenzie VJ, Becker CG, Joseph MB, Abarca JG, et al. Community richness of amphibian skin bacteria correlates with bioclimate at the global scale. Nat Ecol Evol. 2019;3:381–389.
Hyloidea	Mantelidae	Mantidactylus	femoralis	November	2014	Madagascar			56	311	22.48 S 46.95 E	210920	19.4512	1234.81	Fr048.S2	19872	37	Terrestrial	DNeasy Powersoil	0.735459	19	11.6289	Non-threatened	n/a	LC	Kueneman JG, Bletz MC, McKenzie VJ, Becker CG, Joseph MB, Abarca JG, et al. Community richness of amphibian skin bacteria correlates with bioclimate at the global scale. Nat Ecol Evol. 2019;3:381–389.
Hyloidea	Mantelidae	Gephyromantis	blanci	November	2014	Madagascar			56	305	22.48 S 46.95 E	21155.4	19.4512	1234.81	Fr049.S2	57005	23	Terrestrial	DNeasy Powersoil	0.735459	27	11.5385	Threatened	n/a	NT	Kueneman JG, Bletz MC, McKenzie VJ, Becker CG, Joseph MB, Abarca JG, et al. Community richness of amphibian skin bacteria correlates with bioclimate at the global scale. Nat Ecol Evol. 2019;3:381–389.
Hyloidea	Mantelidae	Boophis	obscurus	November	2014	Madagascar			56	303	22.48 S 46.95 E	10552.8	19.4512	1234.81	Fr050.S2	44266	81.9	Arboreal	DNeasy Powersoil	0.735459	56	15.1456	Threatened	n/a	NT	Kueneman JG, Bletz MC, McKenzie VJ, Becker CG, Joseph MB, Abarca JG, et al. Community richness of amphibian skin bacteria correlates with bioclimate at the global scale. Nat Ecol Evol. 2019;3:381–389.
Hyloidea	Mantelidae	Boophis	madagascariensis	December	2014	Madagascar			32	132	18.77 S 48.43 E	94637.6	19.4106	1752.73	Fr051.S2	36311	65	Arboreal	DNeasy Powersoil	0.841559	29	13.225	Non-threatened	n/a	LC	Kueneman JG, Bletz MC, McKenzie VJ, Becker CG, Joseph MB, Abarca JG, et al. Community richness of amphibian skin bacteria correlates with bioclimate at the global scale. Nat Ecol Evol. 2019;3:381–389.
Hyloidea	Mantelidae	Boophis	madagascariensis	November	2014	Madagascar			56	302	22.48 S 46.95 E	94637.6	19.4512	1234.81	Fr052.S2	32132	65	Arboreal	DNeasy Powersoil	0.735459	10	10.3414	Non-threatened	n/a	LC	Kueneman JG, Bletz MC, McKenzie VJ, Becker CG, Joseph MB, Abarca JG, et al. Community richness of amphibian skin bacteria correlates with bioclimate at the global scale. Nat Ecol Evol. 2019;3:381–389.
Hyloidea	Mantelidae	Boophis	madagascariensis	November	2014	Madagascar			56	302	22.48 S 46.95 E	94637.6	19.4512	1234.81	Fr053.S2	41007	65	Arboreal	DNeasy Powersoil	0.735459	17	10.8259	Non-threatened	n/a	LC	Kueneman JG, Bletz MC, McKenzie VJ, Becker CG, Joseph MB, Abarca JG, et al. Community richness of amphibian skin bacteria correlates with bioclimate at the global scale. Nat Ecol Evol. 2019;3:381–389.
Hyloidea	Mantelidae	Boophis	madagascariensis	November	2014	Madagascar			56	302	22.48 S 46.95 E	94637.6	19.4512	1234.81	Fr054.S2	25895	65	Arboreal	DNeasy Powersoil	0.735459	27	12.7223	Non-threatened	n/a	LC	Kueneman JG, Bletz MC, McKenzie VJ, Becker CG, Joseph MB, Abarca JG, et al. Community richness of amphibian skin bacteria correlates with bioclimate at the global scale. Nat Ecol Evol. 2019;3:381–389.
Hyloidea	Mantelidae	Boophis	quasiboehmei	November	2014	Madagascar			56	304	22.48 S 46.95 E	10362.6	19.4512	1234.81	Fr055.S2	25215	35	Arboreal	DNeasy Powersoil	0.735459	14	9.85217	Threatened	n/a	NT	Kueneman JG, Bletz MC, McKenzie VJ, Becker CG, Joseph MB, Abarca JG, et al. Community richness of amphibian skin bacteria correlates with bioclimate at the global scale. Nat Ecol Evol. 2019;3:381–389.
Hyloidea	Mantelidae	Boophis	madagascariensis	November	2014	Madagascar			56	302	22.48 S 46.95 E	94637.6	19.4512	1234.81	Fr056.S2	24254	65	Arboreal	DNeasy Powersoil	0.735459	20	11.5921	Non-threatened	n/a	LC	Kueneman JG, Bletz MC, McKenzie VJ, Becker CG, Joseph MB, Abarca JG, et al. Community richness of amphibian skin bacteria correlates with bioclimate at the global scale. Nat Ecol Evol. 2019;3:381–389.
Hyloidea	Mantelidae	Boophis	madagascariensis	December	2014	Madagascar			36	168	18.93 S 48.41 E	94637.6	19.2904	1854.3	Fr057.S2	34860	65	Arboreal	DNeasy Powersoil	0.804253	33	12.988	Non-threatened	n/a	LC	Kueneman JG, Bletz MC, McKenzie VJ, Becker CG, Joseph MB, Abarca JG, et al. Community richness of amphibian skin bacteria correlates with bioclimate at the global scale. Nat Ecol Evol. 2019;3:381–389.
Hyloidea	Mantelidae	Boophis	madagascariensis	November	2014	Madagascar			56	302	22.48 S 46.95 E	94637.6	19.4512	1234.81	Fr058.S2	24936	65	Arboreal	DNeasy Powersoil	0.735459	15	10.6394	Non-threatened	n/a	LC	Kueneman JG, Bletz MC, McKenzie VJ, Becker CG, Joseph MB, Abarca JG, et al. Community richness of amphibian skin bacteria correlates with bioclimate at the global scale. Nat Ecol Evol. 2019;3:381–389.
Hyloidea	Mantelidae	Boophis	madagascariensis	November	2014	Madagascar			56	302	22.48 S 46.95 E	94637.6	19.4512	1234.81	Fr059.S2	37709	65	Arboreal	DNeasy Powersoil	0.735459	43	12.8818	Non-threatened	n/a	LC	Kueneman JG, Bletz MC, McKenzie VJ, Becker CG, Joseph MB, Abarca JG, et al. Community richness of amphibian skin bacteria correlates with bioclimate at the global scale. Nat Ecol Evol. 2019;3:381–389.
Hyloidea	Mantelidae	Boophis	madagascariensis	November	2014	Madagascar			56	302	22.48 S 46.95 E	94637.6	19.4512	1234.81	Fr060.S2	46884	65	Arboreal	DNeasy Powersoil	0.735459	23	11.5366	Non-threatened	n/a	LC	Kueneman JG, Bletz MC, McKenzie VJ, Becker CG, Joseph MB, Abarca JG, et al. Community richness of amphibian skin bacteria correlates with bioclimate at the global scale. Nat Ecol Evol. 2019;3:381–389.
Hyloidea	Mantelidae	Boophis	madagascariensis	November	2014	Madagascar			56	302	22.48 S 46.95 E	94637.6	19.4512	1234.81	Fr061.S2	53080	65	Arboreal	DNeasy Powersoil	0.735459	26	11.763	Non-threatened	n/a	LC	Kueneman JG, Bletz MC, McKenzie VJ, Becker CG, Joseph MB, Abarca JG, et al. Community richness of amphibian skin bacteria correlates with bioclimate at the global scale. Nat Ecol Evol. 2019;3:381–389.
Hyloidea	Mantelidae	Boophis	quasiboehmei	November	2014	Madagascar			56	304	22.48 S 46.95 E	10362.6	19.4512	1234.81	Fr062.S2	32626	35	Arboreal	DNeasy Powersoil	0.735459	5	9.38431	Threatened	n/a	NT	Kueneman JG, Bletz MC, McKenzie VJ, Becker CG, Joseph MB, Abarca JG, et al. Community richness of amphibian skin bacteria correlates with bioclimate at the global scale. Nat Ecol Evol. 2019;3:381–389.
Hyloidea	Mantelidae	Boophis	guibei	January	2014	Madagascar			46	207	21.24 S 47.4 E	13829.4	18.2988	1639.83	Fr063.S2	8765	40	Arboreal	DNeasy Powersoil	0.819641	175	36.2925	Non-threatened	n/a	LC	Kueneman JG, Bletz MC, McKenzie VJ, Becker CG, Joseph MB, Abarca JG, et al. Community richness of amphibian skin bacteria correlates with bioclimate at the global scale. Nat Ecol Evol. 2019;3:381–389.
Hyloidea	Mantelidae	Boophis	quasiboehmei	November	2014	Madagascar			56	304	22.48 S 46.95 E	10362.6	19.4512	1234.81	Fr064.S2	20037	35	Arboreal	DNeasy Powersoil	0.735459	14	10.5656	Threatened	n/a	NT	Kueneman JG, Bletz MC, McKenzie VJ, Becker CG, Joseph MB, Abarca JG, et al. Community richness of amphibian skin bacteria correlates with bioclimate at the global scale. Nat Ecol Evol. 2019;3:381–389.
Hyloidea	Mantelidae	Spinomantis	bertini	November	2014	Madagascar			57	322	22.5 S 46.96 E	10041.1	19.4889	1261.21	Fr066.S2	14594	23	Terrestrial	DNeasy Powersoil	0.798671	53	17.5534	Threatened	n/a	NT	Kueneman JG, Bletz MC, McKenzie VJ, Becker CG, Joseph MB, Abarca JG, et al. Community richness of amphibian skin bacteria correlates with bioclimate at the global scale. Nat Ecol Evol. 2019;3:381–389.
Hyloidea	Mantelidae	Boophis	quasiboehmei	January	2014	Madagascar			51	266	21.29 S 47.43 E	10362.6	18.5921	1723.4	Fr068.S2	2620	35	Arboreal	DNeasy Powersoil	0.823371	40	15.6846	Threatened	n/a	NT	Kueneman JG, Bletz MC, McKenzie VJ, Becker CG, Joseph MB, Abarca JG, et al. Community richness of amphibian skin bacteria correlates with bioclimate at the global scale. Nat Ecol Evol. 2019;3:381–389.
Hyloidea	Mantelidae	Mantidactylus	lugubris	November	2014	Madagascar			56	313	22.48 S 46.95 E	118512	19.4512	1234.81	Fr069.S2	11832	35	Aquatic	DNeasy Powersoil	0.735459	37	15.1153	Non-threatened	n/a	LC	Kueneman JG, Bletz MC, McKenzie VJ, Becker CG, Joseph MB, Abarca JG, et al. Community richness of amphibian skin bacteria correlates with bioclimate at the global scale. Nat Ecol Evol. 2019;3:381–389.
Hyloidea	Mantelidae	Mantella	baroni	November	2014	Madagascar			56	307	22.48 S 46.95 E	37453.4	19.4512	1234.81	Fr070.S2	14790	30	Terrestrial	DNeasy Powersoil	0.735459	40	15.5161	Non-threatened	n/a	LC	Kueneman JG, Bletz MC, McKenzie VJ, Becker CG, Joseph MB, Abarca JG, et al. Community richness of amphibian skin bacteria correlates with bioclimate at the global scale. Nat Ecol Evol. 2019;3:381–389.
Hyloidea	Mantelidae	Spinomantis	bertini	November	2014	Madagascar			57	322	22.5 S 46.96 E	10041.1	19.4889	1261.21	Fr071.S2	19030	23	Terrestrial	DNeasy Powersoil	0.798671	10	8.87254	Threatened	n/a	NT	Kueneman JG, Bletz MC, McKenzie VJ, Becker CG, Joseph MB, Abarca JG, et al. Community richness of amphibian skin bacteria correlates with bioclimate at the global scale. Nat Ecol Evol. 2019;3:381–389.
Hyloidea	Mantelidae	Gephyromantis	sculpturatus	November	2014	Madagascar			57	321	22.5 S 46.96 E	19277.5	19.4889	1261.21	Fr073.S2	18391	43	Terrestrial	DNeasy Powersoil	0.798671	14	9.72225	Non-threatened	n/a	LC	Kueneman JG, Bletz MC, McKenzie VJ, Becker CG, Joseph MB, Abarca JG, et al. Community richness of amphibian skin bacteria correlates with bioclimate at the global scale. Nat Ecol Evol. 2019;3:381–389.
Hyloidea	Mantelidae	Spinomantis	peraccae	November	2014	Madagascar			57	323	22.5 S 46.96 E	112707	19.4889	1261.21	Fr074.S2	22086	44	Arboreal	DNeasy Powersoil	0.798671	20	12.0513	Non-threatened	n/a	LC	Kueneman JG, Bletz MC, McKenzie VJ, Becker CG, Joseph MB, Abarca JG, et al. Community richness of amphibian skin bacteria correlates with bioclimate at the global scale. Nat Ecol Evol. 2019;3:381–389.
Hyloidea	Mantelidae	Mantidactylus	cowanii	November	2014	Madagascar			48	225	21.25 S 47.42 E	34854.5	19.1755	1808.83	Fr075.S2	7251	40	Aquatic	DNeasy Powersoil	0.781671	165	33.094	Threatened	n/a	NT	Kueneman JG, Bletz MC, McKenzie VJ, Becker CG, Joseph MB, Abarca JG, et al. Community richness of amphibian skin bacteria correlates with bioclimate at the global scale. Nat Ecol Evol. 2019;3:381–389.
Hyloidea	Mantelidae	Boophis	obscurus	November	2014	Madagascar			57	317	22.5 S 46.96 E	10552.8	19.4889	1261.21	Fr076.S2	62149	81.9	Arboreal	DNeasy Powersoil	0.798671	41	13.4437	Threatened	n/a	NT	Kueneman JG, Bletz MC, McKenzie VJ, Becker CG, Joseph MB, Abarca JG, et al. Community richness of amphibian skin bacteria correlates with bioclimate at the global scale. Nat Ecol Evol. 2019;3:381–389.
Hyloidea	Mantelidae	Gephyromantis	blanci	November	2014	Madagascar			57	320	22.5 S 46.96 E	21155.4	19.4889	1261.21	Fr077.S2	23873	23	Terrestrial	DNeasy Powersoil	0.798671	28	12.1723	Threatened	n/a	NT	Kueneman JG, Bletz MC, McKenzie VJ, Becker CG, Joseph MB, Abarca JG, et al. Community richness of amphibian skin bacteria correlates with bioclimate at the global scale. Nat Ecol Evol. 2019;3:381–389.
Hyloidea	Mantelidae	Spinomantis	elegans	November	2014	Madagascar			62	329	22.5 S 46.96 E	13111.4	19.5141	1264.62	Fr078.S2	16696	60	Terrestrial	DNeasy Powersoil	0.821912	29	11.2358	Threatened	n/a	NT	Kueneman JG, Bletz MC, McKenzie VJ, Becker CG, Joseph MB, Abarca JG, et al. Community richness of amphibian skin bacteria correlates with bioclimate at the global scale. Nat Ecol Evol. 2019;3:381–389.
Hyloidea	Mantelidae	Spinomantis	elegans	November	2014	Madagascar			62	329	22.5 S 46.96 E	13111.4	19.5141	1264.62	Fr079.S2	40910	60	Terrestrial	DNeasy Powersoil	0.821912	29	13.1363	Threatened	n/a	NT	Kueneman JG, Bletz MC, McKenzie VJ, Becker CG, Joseph MB, Abarca JG, et al. Community richness of amphibian skin bacteria correlates with bioclimate at the global scale. Nat Ecol Evol. 2019;3:381–389.
Hyloidea	Mantelidae	Mantella	baroni	November	2014	Madagascar			56	307	22.48 S 46.95 E	37453.4	19.4512	1234.81	Fr080.S2	8499	30	Terrestrial	DNeasy Powersoil	0.735459	53	17.3667	Non-threatened	n/a	LC	Kueneman JG, Bletz MC, McKenzie VJ, Becker CG, Joseph MB, Abarca JG, et al. Community richness of amphibian skin bacteria correlates with bioclimate at the global scale. Nat Ecol Evol. 2019;3:381–389.
Hyloidea	Mantelidae	Spinomantis	elegans	November	2014	Madagascar			62	329	22.5 S 46.96 E	13111.4	19.5141	1264.62	Fr081.S2	49944	60	Terrestrial	DNeasy Powersoil	0.821912	22	11.5232	Threatened	n/a	NT	Kueneman JG, Bletz MC, McKenzie VJ, Becker CG, Joseph MB, Abarca JG, et al. Community richness of amphibian skin bacteria correlates with bioclimate at the global scale. Nat Ecol Evol. 2019;3:381–389.
Hyloidea	Mantelidae	Spinomantis	elegans	November	2014	Madagascar			62	329	22.5 S 46.96 E	13111.4	19.5141	1264.62	Fr082.S2	27460	60	Terrestrial	DNeasy Powersoil	0.821912	8	9.25111	Threatened	n/a	NT	Kueneman JG, Bletz MC, McKenzie VJ, Becker CG, Joseph MB, Abarca JG, et al. Community richness of amphibian skin bacteria correlates with bioclimate at the global scale. Nat Ecol Evol. 2019;3:381–389.
Hyloidea	Mantelidae	Boophis	popi	November	2014	Madagascar			62	324	22.5 S 46.96 E	12262	19.5141	1264.62	Fr083.S2	35748	31	Arboreal	DNeasy Powersoil	0.821912	17	12.6028	Threatened	n/a	VU	Kueneman JG, Bletz MC, McKenzie VJ, Becker CG, Joseph MB, Abarca JG, et al. Community richness of amphibian skin bacteria correlates with bioclimate at the global scale. Nat Ecol Evol. 2019;3:381–389.
Hyloidea	Mantelidae	Mantidactylus	biporus	November	2014	Madagascar			62	327	22.5 S 46.96 E	100935	19.5141	1264.62	Fr084.S2	16674	27	Aquatic	DNeasy Powersoil	0.821912	12	10.5568	Non-threatened	n/a	LC	Kueneman JG, Bletz MC, McKenzie VJ, Becker CG, Joseph MB, Abarca JG, et al. Community richness of amphibian skin bacteria correlates with bioclimate at the global scale. Nat Ecol Evol. 2019;3:381–389.
Hyloidea	Mantelidae	Mantidactylus	biporus	November	2014	Madagascar			62	327	22.5 S 46.96 E	100935	19.5141	1264.62	Fr085.S2	55363	27	Aquatic	DNeasy Powersoil	0.821912	24	11.0149	Non-threatened	n/a	LC	Kueneman JG, Bletz MC, McKenzie VJ, Becker CG, Joseph MB, Abarca JG, et al. Community richness of amphibian skin bacteria correlates with bioclimate at the global scale. Nat Ecol Evol. 2019;3:381–389.
Hyloidea	Mantelidae	Mantidactylus	biporus	November	2014	Madagascar			62	327	22.5 S 46.96 E	100935	19.5141	1264.62	Fr086.S2	13953	27	Aquatic	DNeasy Powersoil	0.821912	19	11.3618	Non-threatened	n/a	LC	Kueneman JG, Bletz MC, McKenzie VJ, Becker CG, Joseph MB, Abarca JG, et al. Community richness of amphibian skin bacteria correlates with bioclimate at the global scale. Nat Ecol Evol. 2019;3:381–389.
Hyloidea	Mantelidae	Boophis	schuboeae	November	2014	Madagascar			57	319	22.5 S 46.96 E	465.961	19.4889	1261.21	Fr087.S2	5657	26	Arboreal	DNeasy Powersoil	0.798671	155	33.2358	Threatened	n/a	EN	Kueneman JG, Bletz MC, McKenzie VJ, Becker CG, Joseph MB, Abarca JG, et al. Community richness of amphibian skin bacteria correlates with bioclimate at the global scale. Nat Ecol Evol. 2019;3:381–389.
Hyloidea	Mantelidae	Spinomantis	bertini	November	2014	Madagascar			62	328	22.5 S 46.96 E	10041.1	19.5141	1264.62	Fr088.S2	18470	23	Terrestrial	DNeasy Powersoil	0.821912	19	12.791	Threatened	n/a	NT	Kueneman JG, Bletz MC, McKenzie VJ, Becker CG, Joseph MB, Abarca JG, et al. Community richness of amphibian skin bacteria correlates with bioclimate at the global scale. Nat Ecol Evol. 2019;3:381–389.
Hyloidea	Mantelidae	Spinomantis	bertini	November	2014	Madagascar			62	328	22.5 S 46.96 E	10041.1	19.5141	1264.62	Fr089.S2	46293	23	Terrestrial	DNeasy Powersoil	0.821912	16	9.48962	Threatened	n/a	NT	Kueneman JG, Bletz MC, McKenzie VJ, Becker CG, Joseph MB, Abarca JG, et al. Community richness of amphibian skin bacteria correlates with bioclimate at the global scale. Nat Ecol Evol. 2019;3:381–389.
Hyloidea	Mantelidae	Spinomantis	bertini	November	2014	Madagascar			62	328	22.5 S 46.96 E	10041.1	19.5141	1264.62	Fr090.S2	14745	23	Terrestrial	DNeasy Powersoil	0.821912	22	11.6138	Threatened	n/a	NT	Kueneman JG, Bletz MC, McKenzie VJ, Becker CG, Joseph MB, Abarca JG, et al. Community richness of amphibian skin bacteria correlates with bioclimate at the global scale. Nat Ecol Evol. 2019;3:381–389.
Hyloidea	Mantelidae	Spinomantis	bertini	November	2014	Madagascar			62	328	22.5 S 46.96 E	10041.1	19.5141	1264.62	Fr091.S2	25378	23	Terrestrial	DNeasy Powersoil	0.821912	10	10.2509	Threatened	n/a	NT	Kueneman JG, Bletz MC, McKenzie VJ, Becker CG, Joseph MB, Abarca JG, et al. Community richness of amphibian skin bacteria correlates with bioclimate at the global scale. Nat Ecol Evol. 2019;3:381–389.
Hyloidea	Mantelidae	Spinomantis	bertini	November	2014	Madagascar			62	328	22.5 S 46.96 E	10041.1	19.5141	1264.62	Fr092.S2	33039	23	Terrestrial	DNeasy Powersoil	0.821912	7	9.06112	Threatened	n/a	NT	Kueneman JG, Bletz MC, McKenzie VJ, Becker CG, Joseph MB, Abarca JG, et al. Community richness of amphibian skin bacteria correlates with bioclimate at the global scale. Nat Ecol Evol. 2019;3:381–389.
Hyloidea	Mantelidae	Spinomantis	bertini	November	2014	Madagascar			62	328	22.5 S 46.96 E	10041.1	19.5141	1264.62	Fr093.S2	28343	23	Terrestrial	DNeasy Powersoil	0.821912	35	13.8765	Threatened	n/a	NT	Kueneman JG, Bletz MC, McKenzie VJ, Becker CG, Joseph MB, Abarca JG, et al. Community richness of amphibian skin bacteria correlates with bioclimate at the global scale. Nat Ecol Evol. 2019;3:381–389.
Hyloidea	Mantelidae	Spinomantis	bertini	November	2014	Madagascar			62	328	22.5 S 46.96 E	10041.1	19.5141	1264.62	Fr094.S2	14511	23	Terrestrial	DNeasy Powersoil	0.821912	17	11.5794	Threatened	n/a	NT	Kueneman JG, Bletz MC, McKenzie VJ, Becker CG, Joseph MB, Abarca JG, et al. Community richness of amphibian skin bacteria correlates with bioclimate at the global scale. Nat Ecol Evol. 2019;3:381–389.
Hyloidea	Mantelidae	Spinomantis	bertini	November	2014	Madagascar			62	328	22.5 S 46.96 E	10041.1	19.5141	1264.62	Fr095.S2	16775	23	Terrestrial	DNeasy Powersoil	0.821912	12	9.81682	Threatened	n/a	NT	Kueneman JG, Bletz MC, McKenzie VJ, Becker CG, Joseph MB, Abarca JG, et al. Community richness of amphibian skin bacteria correlates with bioclimate at the global scale. Nat Ecol Evol. 2019;3:381–389.
Hyloidea	Mantelidae	Gephyromantis	sculpturatus	November	2014	Madagascar			62	326	22.5 S 46.96 E	19277.5	19.5141	1264.62	Fr096.S2	21921	43	Terrestrial	DNeasy Powersoil	0.821912	9	10.2014	Non-threatened	n/a	LC	Kueneman JG, Bletz MC, McKenzie VJ, Becker CG, Joseph MB, Abarca JG, et al. Community richness of amphibian skin bacteria correlates with bioclimate at the global scale. Nat Ecol Evol. 2019;3:381–389.
Hyloidea	Mantelidae	Gephyromantis	tschenki	November	2014	Madagascar			56	306	22.48 S 46.95 E	12873.2	19.4512	1234.81	Fr098.S2	4473	36	Terrestrial	DNeasy Powersoil	0.735459	177	37.1356	Non-threatened	n/a	LC	Kueneman JG, Bletz MC, McKenzie VJ, Becker CG, Joseph MB, Abarca JG, et al. Community richness of amphibian skin bacteria correlates with bioclimate at the global scale. Nat Ecol Evol. 2019;3:381–389.
Hyloidea	Mantelidae	Boophis	schuboeae	November	2014	Madagascar			57	319	22.5 S 46.96 E	465.961	19.4889	1261.21	Fr099.S2	30611	26	Arboreal	DNeasy Powersoil	0.798671	13	11.5926	Threatened	n/a	EN	Kueneman JG, Bletz MC, McKenzie VJ, Becker CG, Joseph MB, Abarca JG, et al. Community richness of amphibian skin bacteria correlates with bioclimate at the global scale. Nat Ecol Evol. 2019;3:381–389.
Hyloidea	Mantelidae	Boophis	schuboeae	November	2014	Madagascar			62	325	22.5 S 46.96 E	465.961	19.5141	1264.62	Fr100.S2	10025	26	Arboreal	DNeasy Powersoil	0.821912	179	36.8853	Threatened	n/a	EN	Kueneman JG, Bletz MC, McKenzie VJ, Becker CG, Joseph MB, Abarca JG, et al. Community richness of amphibian skin bacteria correlates with bioclimate at the global scale. Nat Ecol Evol. 2019;3:381–389.
Hyloidea	Mantelidae	Gephyromantis	sculpturatus	November	2014	Madagascar			57	321	22.5 S 46.96 E	19277.5	19.4889	1261.21	Fr101.S2	16079	43	Terrestrial	DNeasy Powersoil	0.798671	78	21.8364	Non-threatened	n/a	LC	Kueneman JG, Bletz MC, McKenzie VJ, Becker CG, Joseph MB, Abarca JG, et al. Community richness of amphibian skin bacteria correlates with bioclimate at the global scale. Nat Ecol Evol. 2019;3:381–389.
Hyloidea	Mantelidae	Gephyromantis	sculpturatus	November	2014	Madagascar			57	321	22.5 S 46.96 E	19277.5	19.4889	1261.21	Fr102.S2	25427	43	Terrestrial	DNeasy Powersoil	0.798671	36	12.7054	Non-threatened	n/a	LC	Kueneman JG, Bletz MC, McKenzie VJ, Becker CG, Joseph MB, Abarca JG, et al. Community richness of amphibian skin bacteria correlates with bioclimate at the global scale. Nat Ecol Evol. 2019;3:381–389.
Hyloidea	Microhylidae	Plethodontohyla	mihanika	December	2014	Madagascar			63	255	21.26 S 47.42 E	38922.2	18.9098	1761.75	Fr103.S2	4364	30	Arboreal	DNeasy Powersoil	0.827718	179	34.7858	Non-threatened	n/a	LC	Kueneman JG, Bletz MC, McKenzie VJ, Becker CG, Joseph MB, Abarca JG, et al. Community richness of amphibian skin bacteria correlates with bioclimate at the global scale. Nat Ecol Evol. 2019;3:381–389.
Hyloidea	Mantelidae	Spinomantis	peraccae	November	2014	Madagascar			57	323	22.5 S 46.96 E	112707	19.4889	1261.21	Fr104.S2	22324	44	Arboreal	DNeasy Powersoil	0.798671	20	11.1166	Non-threatened	n/a	LC	Kueneman JG, Bletz MC, McKenzie VJ, Becker CG, Joseph MB, Abarca JG, et al. Community richness of amphibian skin bacteria correlates with bioclimate at the global scale. Nat Ecol Evol. 2019;3:381–389.
Hyloidea	Mantelidae	Spinomantis	peraccae	November	2014	Madagascar			57	323	22.5 S 46.96 E	112707	19.4889	1261.21	Fr105.S2	38187	44	Arboreal	DNeasy Powersoil	0.798671	19	11.1606	Non-threatened	n/a	LC	Kueneman JG, Bletz MC, McKenzie VJ, Becker CG, Joseph MB, Abarca JG, et al. Community richness of amphibian skin bacteria correlates with bioclimate at the global scale. Nat Ecol Evol. 2019;3:381–389.
Hyloidea	Mantelidae	Boophis	popi	November	2014	Madagascar			57	318	22.5 S 46.96 E	12262	19.4889	1261.21	Fr106.S2	28344	31	Arboreal	DNeasy Powersoil	0.798671	14	11.3531	Threatened	n/a	VU	Kueneman JG, Bletz MC, McKenzie VJ, Becker CG, Joseph MB, Abarca JG, et al. Community richness of amphibian skin bacteria correlates with bioclimate at the global scale. Nat Ecol Evol. 2019;3:381–389.
Hyloidea	Mantelidae	Mantidactylus	grandidieri	November	2014	Madagascar			51	278	21.29 S 47.43 E	37069.8	18.5921	1723.4	Fr107.S2	12596	98	Aquatic	DNeasy Powersoil	0.823371	314	58.4648	Non-threatened	n/a	LC	Kueneman JG, Bletz MC, McKenzie VJ, Becker CG, Joseph MB, Abarca JG, et al. Community richness of amphibian skin bacteria correlates with bioclimate at the global scale. Nat Ecol Evol. 2019;3:381–389.
Hyloidea	Mantelidae	Boophis	obscurus	November	2014	Madagascar			57	317	22.5 S 46.96 E	10552.8	19.4889	1261.21	Fr108.S2	11802	81.9	Arboreal	DNeasy Powersoil	0.798671	7	8.56606	Threatened	n/a	NT	Kueneman JG, Bletz MC, McKenzie VJ, Becker CG, Joseph MB, Abarca JG, et al. Community richness of amphibian skin bacteria correlates with bioclimate at the global scale. Nat Ecol Evol. 2019;3:381–389.
Hyloidea	Mantelidae	Boophis	obscurus	November	2014	Madagascar			57	317	22.5 S 46.96 E	10552.8	19.4889	1261.21	Fr109.S2	38550	81.9	Arboreal	DNeasy Powersoil	0.798671	15	10.3205	Threatened	n/a	NT	Kueneman JG, Bletz MC, McKenzie VJ, Becker CG, Joseph MB, Abarca JG, et al. Community richness of amphibian skin bacteria correlates with bioclimate at the global scale. Nat Ecol Evol. 2019;3:381–389.
Hyloidea	Mantelidae	Boophis	obscurus	November	2014	Madagascar			57	317	22.5 S 46.96 E	10552.8	19.4889	1261.21	Fr110.S2	53715	81.9	Arboreal	DNeasy Powersoil	0.798671	36	13.9881	Threatened	n/a	NT	Kueneman JG, Bletz MC, McKenzie VJ, Becker CG, Joseph MB, Abarca JG, et al. Community richness of amphibian skin bacteria correlates with bioclimate at the global scale. Nat Ecol Evol. 2019;3:381–389.
Hyloidea	Mantelidae	Gephyromantis	sculpturatus	November	2014	Madagascar			51	270	21.29 S 47.43 E	19277.5	18.5921	1723.4	Fr111.S2	9811	43	Terrestrial	DNeasy Powersoil	0.823371	175	35.44	Non-threatened	n/a	LC	Kueneman JG, Bletz MC, McKenzie VJ, Becker CG, Joseph MB, Abarca JG, et al. Community richness of amphibian skin bacteria correlates with bioclimate at the global scale. Nat Ecol Evol. 2019;3:381–389.
Hyloidea	Mantelidae	Gephyromantis	blanci	November	2014	Madagascar			57	320	22.5 S 46.96 E	21155.4	19.4889	1261.21	Fr113.S2	27471	23	Terrestrial	DNeasy Powersoil	0.798671	23	12.5114	Threatened	n/a	NT	Kueneman JG, Bletz MC, McKenzie VJ, Becker CG, Joseph MB, Abarca JG, et al. Community richness of amphibian skin bacteria correlates with bioclimate at the global scale. Nat Ecol Evol. 2019;3:381–389.
Hyloidea	Mantelidae	Gephyromantis	tschenki	November	2014	Madagascar			48	222	21.25 S 47.42 E	12873.2	19.1755	1808.83	Fr115.S2	10273	36	Terrestrial	DNeasy Powersoil	0.781671	193	38.2284	Non-threatened	n/a	LC	Kueneman JG, Bletz MC, McKenzie VJ, Becker CG, Joseph MB, Abarca JG, et al. Community richness of amphibian skin bacteria correlates with bioclimate at the global scale. Nat Ecol Evol. 2019;3:381–389.
Hyloidea	Mantelidae	Boophis	popi	November	2014	Madagascar			52	288	22.15 S 46.95 E	12262	14.7928	1350.95	Fr116.S2	28998	31	Arboreal	DNeasy Powersoil	0.841647	12	9.27777	Threatened	n/a	VU	Kueneman JG, Bletz MC, McKenzie VJ, Becker CG, Joseph MB, Abarca JG, et al. Community richness of amphibian skin bacteria correlates with bioclimate at the global scale. Nat Ecol Evol. 2019;3:381–389.
Hyloidea	Mantelidae	Boophis	popi	November	2014	Madagascar			52	288	22.15 S 46.95 E	12262	14.7928	1350.95	Fr117.S2	9720	31	Arboreal	DNeasy Powersoil	0.841647	9	11.0061	Threatened	n/a	VU	Kueneman JG, Bletz MC, McKenzie VJ, Becker CG, Joseph MB, Abarca JG, et al. Community richness of amphibian skin bacteria correlates with bioclimate at the global scale. Nat Ecol Evol. 2019;3:381–389.
Hyloidea	Mantelidae	Boophis	popi	November	2014	Madagascar			52	288	22.15 S 46.95 E	12262	14.7928	1350.95	Fr118.S2	22822	31	Arboreal	DNeasy Powersoil	0.841647	9	9.85293	Threatened	n/a	VU	Kueneman JG, Bletz MC, McKenzie VJ, Becker CG, Joseph MB, Abarca JG, et al. Community richness of amphibian skin bacteria correlates with bioclimate at the global scale. Nat Ecol Evol. 2019;3:381–389.
Hyloidea	Mantelidae	Boophis	popi	November	2014	Madagascar			52	288	22.15 S 46.95 E	12262	14.7928	1350.95	Fr119.S2	10200	31	Arboreal	DNeasy Powersoil	0.841647	13	10.3242	Threatened	n/a	VU	Kueneman JG, Bletz MC, McKenzie VJ, Becker CG, Joseph MB, Abarca JG, et al. Community richness of amphibian skin bacteria correlates with bioclimate at the global scale. Nat Ecol Evol. 2019;3:381–389.
Hyloidea	Mantelidae	Boophis	goudotii	November	2014	Madagascar			52	286	22.15 S 46.95 E	58490	14.7928	1350.95	Fr120.S2	18106	70	Arboreal	DNeasy Powersoil	0.841647	11	9.48263	Non-threatened	n/a	LC	Kueneman JG, Bletz MC, McKenzie VJ, Becker CG, Joseph MB, Abarca JG, et al. Community richness of amphibian skin bacteria correlates with bioclimate at the global scale. Nat Ecol Evol. 2019;3:381–389.
Hyloidea	Mantelidae	Boophis	goudotii	November	2014	Madagascar			52	286	22.15 S 46.95 E	58490	14.7928	1350.95	Fr121.S2	39111	70	Arboreal	DNeasy Powersoil	0.841647	18	10.5117	Non-threatened	n/a	LC	Kueneman JG, Bletz MC, McKenzie VJ, Becker CG, Joseph MB, Abarca JG, et al. Community richness of amphibian skin bacteria correlates with bioclimate at the global scale. Nat Ecol Evol. 2019;3:381–389.
Hyloidea	Mantelidae	Mantidactylus	bourgati	November	2014	Madagascar			52	289	22.15 S 46.95 E	1512.35	14.7928	1350.95	Fr122.S2	32449	40	Aquatic	DNeasy Powersoil	0.841647	9	9.0648	Threatened	n/a	EN	Kueneman JG, Bletz MC, McKenzie VJ, Becker CG, Joseph MB, Abarca JG, et al. Community richness of amphibian skin bacteria correlates with bioclimate at the global scale. Nat Ecol Evol. 2019;3:381–389.
Hyloidea	Mantelidae	Mantidactylus	bourgati	November	2014	Madagascar			52	289	22.15 S 46.95 E	1512.35	14.7928	1350.95	Fr123.S2	16206	40	Aquatic	DNeasy Powersoil	0.841647	14	9.67006	Threatened	n/a	EN	Kueneman JG, Bletz MC, McKenzie VJ, Becker CG, Joseph MB, Abarca JG, et al. Community richness of amphibian skin bacteria correlates with bioclimate at the global scale. Nat Ecol Evol. 2019;3:381–389.
Hyloidea	Mantelidae	Mantidactylus	bourgati	November	2014	Madagascar			52	289	22.15 S 46.95 E	1512.35	14.7928	1350.95	Fr124.S2	20076	40	Aquatic	DNeasy Powersoil	0.841647	8	8.55589	Threatened	n/a	EN	Kueneman JG, Bletz MC, McKenzie VJ, Becker CG, Joseph MB, Abarca JG, et al. Community richness of amphibian skin bacteria correlates with bioclimate at the global scale. Nat Ecol Evol. 2019;3:381–389.
Hyloidea	Ptychadenidae	Ptychadena	mascareniensis	December	2014	Madagascar			36	175	18.93 S 48.41 E	7.13927e+06	19.2904	1854.3	Fr125.S2	7030	40	Aquatic	DNeasy Powersoil	0.804253	163	33.2152	Non-threatened	n/a	LC	Kueneman JG, Bletz MC, McKenzie VJ, Becker CG, Joseph MB, Abarca JG, et al. Community richness of amphibian skin bacteria correlates with bioclimate at the global scale. Nat Ecol Evol. 2019;3:381–389.
Hyloidea	Mantelidae	Mantidactylus	bourgati	November	2014	Madagascar			52	289	22.15 S 46.95 E	1512.35	14.7928	1350.95	Fr126.S2	8015	40	Aquatic	DNeasy Powersoil	0.841647	67	21.7201	Threatened	n/a	EN	Kueneman JG, Bletz MC, McKenzie VJ, Becker CG, Joseph MB, Abarca JG, et al. Community richness of amphibian skin bacteria correlates with bioclimate at the global scale. Nat Ecol Evol. 2019;3:381–389.
Hyloidea	Mantelidae	Mantella	expectata	November	2014	Madagascar			58	331	22.59 S 45.36 E	1308.54	21.9816	812.162	Fr127.S2	8944	26	Terrestrial	DNeasy Powersoil	0.323682	191	39.2647	Threatened	n/a	EN	Kueneman JG, Bletz MC, McKenzie VJ, Becker CG, Joseph MB, Abarca JG, et al. Community richness of amphibian skin bacteria correlates with bioclimate at the global scale. Nat Ecol Evol. 2019;3:381–389.
Hyloidea	Mantelidae	Mantidactylus	bourgati	November	2014	Madagascar			52	289	22.15 S 46.95 E	1512.35	14.7928	1350.95	Fr128.S2	31485	40	Aquatic	DNeasy Powersoil	0.841647	14	11.0584	Threatened	n/a	EN	Kueneman JG, Bletz MC, McKenzie VJ, Becker CG, Joseph MB, Abarca JG, et al. Community richness of amphibian skin bacteria correlates with bioclimate at the global scale. Nat Ecol Evol. 2019;3:381–389.
Hyloidea	Mantelidae	Mantidactylus	bourgati	November	2014	Madagascar			52	289	22.15 S 46.95 E	1512.35	14.7928	1350.95	Fr129.S2	19340	40	Aquatic	DNeasy Powersoil	0.841647	15	10.1106	Threatened	n/a	EN	Kueneman JG, Bletz MC, McKenzie VJ, Becker CG, Joseph MB, Abarca JG, et al. Community richness of amphibian skin bacteria correlates with bioclimate at the global scale. Nat Ecol Evol. 2019;3:381–389.
Hyloidea	Mantelidae	Mantidactylus	bourgati	November	2014	Madagascar			52	289	22.15 S 46.95 E	1512.35	14.7928	1350.95	Fr130.S2	20161	40	Aquatic	DNeasy Powersoil	0.841647	3	7.69796	Threatened	n/a	EN	Kueneman JG, Bletz MC, McKenzie VJ, Becker CG, Joseph MB, Abarca JG, et al. Community richness of amphibian skin bacteria correlates with bioclimate at the global scale. Nat Ecol Evol. 2019;3:381–389.
Hyloidea	Mantelidae	Mantidactylus	bourgati	November	2014	Madagascar			52	289	22.15 S 46.95 E	1512.35	14.7928	1350.95	Fr131.S2	19737	40	Aquatic	DNeasy Powersoil	0.841647	16	11.446	Threatened	n/a	EN	Kueneman JG, Bletz MC, McKenzie VJ, Becker CG, Joseph MB, Abarca JG, et al. Community richness of amphibian skin bacteria correlates with bioclimate at the global scale. Nat Ecol Evol. 2019;3:381–389.
Hyloidea	Mantelidae	Mantidactylus	delormei	November	2014	Madagascar			52	290	22.15 S 46.95 E	2594.29	14.7928	1350.95	Fr132.S2	24544	39	Terrestrial	DNeasy Powersoil	0.841647	5	8.30872	Threatened	n/a	EN	Kueneman JG, Bletz MC, McKenzie VJ, Becker CG, Joseph MB, Abarca JG, et al. Community richness of amphibian skin bacteria correlates with bioclimate at the global scale. Nat Ecol Evol. 2019;3:381–389.
Hyloidea	Mantelidae	Mantidactylus	delormei	November	2014	Madagascar			52	290	22.15 S 46.95 E	2594.29	14.7928	1350.95	Fr133.S2	19506	39	Terrestrial	DNeasy Powersoil	0.841647	15	10.0245	Threatened	n/a	EN	Kueneman JG, Bletz MC, McKenzie VJ, Becker CG, Joseph MB, Abarca JG, et al. Community richness of amphibian skin bacteria correlates with bioclimate at the global scale. Nat Ecol Evol. 2019;3:381–389.
Hyloidea	Mantelidae	Mantidactylus	madecassus	November	2014	Madagascar			54	298	22.2 S 46.9 E	1454.63	12.2588	1354.82	Fr134.S2	9337	30	Aquatic	DNeasy Powersoil	0.380482	167	36.5005	Threatened	n/a	EN	Kueneman JG, Bletz MC, McKenzie VJ, Becker CG, Joseph MB, Abarca JG, et al. Community richness of amphibian skin bacteria correlates with bioclimate at the global scale. Nat Ecol Evol. 2019;3:381–389.
Hyloidea	Mantelidae	Mantidactylus	delormei	November	2014	Madagascar			52	290	22.15 S 46.95 E	2594.29	14.7928	1350.95	Fr135.S2	33814	39	Terrestrial	DNeasy Powersoil	0.841647	29	12.4117	Threatened	n/a	EN	Kueneman JG, Bletz MC, McKenzie VJ, Becker CG, Joseph MB, Abarca JG, et al. Community richness of amphibian skin bacteria correlates with bioclimate at the global scale. Nat Ecol Evol. 2019;3:381–389.
Hyloidea	Mantelidae	Mantidactylus	delormei	November	2014	Madagascar			52	290	22.15 S 46.95 E	2594.29	14.7928	1350.95	Fr136.S2	41723	39	Terrestrial	DNeasy Powersoil	0.841647	11	9.52671	Threatened	n/a	EN	Kueneman JG, Bletz MC, McKenzie VJ, Becker CG, Joseph MB, Abarca JG, et al. Community richness of amphibian skin bacteria correlates with bioclimate at the global scale. Nat Ecol Evol. 2019;3:381–389.
Hyloidea	Mantelidae	Mantidactylus	delormei	November	2014	Madagascar			52	290	22.15 S 46.95 E	2594.29	14.7928	1350.95	Fr137.S2	21477	39	Terrestrial	DNeasy Powersoil	0.841647	9	8.62693	Threatened	n/a	EN	Kueneman JG, Bletz MC, McKenzie VJ, Becker CG, Joseph MB, Abarca JG, et al. Community richness of amphibian skin bacteria correlates with bioclimate at the global scale. Nat Ecol Evol. 2019;3:381–389.
Hyloidea	Mantelidae	Mantidactylus	mocquardi	November	2014	Madagascar			52	291	22.15 S 46.95 E	146940	14.7928	1350.95	Fr138.S2	37677	55	Terrestrial	DNeasy Powersoil	0.841647	8	8.844	Non-threatened	n/a	LC	Kueneman JG, Bletz MC, McKenzie VJ, Becker CG, Joseph MB, Abarca JG, et al. Community richness of amphibian skin bacteria correlates with bioclimate at the global scale. Nat Ecol Evol. 2019;3:381–389.
Hyloidea	Mantelidae	Boophis	popi	November	2014	Madagascar			52	288	22.15 S 46.95 E	12262	14.7928	1350.95	Fr139.S2	6596	31	Arboreal	DNeasy Powersoil	0.841647	56	18.1692	Threatened	n/a	VU	Kueneman JG, Bletz MC, McKenzie VJ, Becker CG, Joseph MB, Abarca JG, et al. Community richness of amphibian skin bacteria correlates with bioclimate at the global scale. Nat Ecol Evol. 2019;3:381–389.
Hyloidea	Mantelidae	Boophis	popi	November	2014	Madagascar			52	288	22.15 S 46.95 E	12262	14.7928	1350.95	Fr140.S2	13639	31	Arboreal	DNeasy Powersoil	0.841647	6	9.13963	Threatened	n/a	VU	Kueneman JG, Bletz MC, McKenzie VJ, Becker CG, Joseph MB, Abarca JG, et al. Community richness of amphibian skin bacteria correlates with bioclimate at the global scale. Nat Ecol Evol. 2019;3:381–389.
Hyloidea	Mantelidae	Mantidactylus	bourgati	November	2014	Madagascar			53	294	22.17 S 46.9 E	1512.35	12.376	1360.92	Fr141.S2	6117	40	Aquatic	DNeasy Powersoil	0.488388	54	18.2648	Threatened	n/a	EN	Kueneman JG, Bletz MC, McKenzie VJ, Becker CG, Joseph MB, Abarca JG, et al. Community richness of amphibian skin bacteria correlates with bioclimate at the global scale. Nat Ecol Evol. 2019;3:381–389.
Hyloidea	Mantelidae	Mantidactylus	bourgati	November	2014	Madagascar			53	294	22.17 S 46.9 E	1512.35	12.376	1360.92	Fr142.S2	14979	40	Aquatic	DNeasy Powersoil	0.488388	14	12.4396	Threatened	n/a	EN	Kueneman JG, Bletz MC, McKenzie VJ, Becker CG, Joseph MB, Abarca JG, et al. Community richness of amphibian skin bacteria correlates with bioclimate at the global scale. Nat Ecol Evol. 2019;3:381–389.
Hyloidea	Mantelidae	Mantidactylus	cowanii	November	2014	Madagascar			51	277	21.29 S 47.43 E	34854.5	18.5921	1723.4	Fr143.S2	8905	40	Aquatic	DNeasy Powersoil	0.823371	192	38.9355	Threatened	n/a	NT	Kueneman JG, Bletz MC, McKenzie VJ, Becker CG, Joseph MB, Abarca JG, et al. Community richness of amphibian skin bacteria correlates with bioclimate at the global scale. Nat Ecol Evol. 2019;3:381–389.
Hyloidea	Mantelidae	Mantidactylus	bourgati	November	2014	Madagascar			53	294	22.17 S 46.9 E	1512.35	12.376	1360.92	Fr144.S2	18639	40	Aquatic	DNeasy Powersoil	0.488388	8	10.3999	Threatened	n/a	EN	Kueneman JG, Bletz MC, McKenzie VJ, Becker CG, Joseph MB, Abarca JG, et al. Community richness of amphibian skin bacteria correlates with bioclimate at the global scale. Nat Ecol Evol. 2019;3:381–389.
Hyloidea	Mantelidae	Mantidactylus	bourgati	November	2014	Madagascar			53	294	22.17 S 46.9 E	1512.35	12.376	1360.92	Fr145.S2	32203	40	Aquatic	DNeasy Powersoil	0.488388	29	14.1772	Threatened	n/a	EN	Kueneman JG, Bletz MC, McKenzie VJ, Becker CG, Joseph MB, Abarca JG, et al. Community richness of amphibian skin bacteria correlates with bioclimate at the global scale. Nat Ecol Evol. 2019;3:381–389.
Hyloidea	Mantelidae	Mantidactylus	bourgati	November	2014	Madagascar			53	294	22.17 S 46.9 E	1512.35	12.376	1360.92	Fr146.S2	41539	40	Aquatic	DNeasy Powersoil	0.488388	15	11.3434	Threatened	n/a	EN	Kueneman JG, Bletz MC, McKenzie VJ, Becker CG, Joseph MB, Abarca JG, et al. Community richness of amphibian skin bacteria correlates with bioclimate at the global scale. Nat Ecol Evol. 2019;3:381–389.
Hyloidea	Mantelidae	Mantidactylus	cowanii	November	2014	Madagascar			48	225	21.25 S 47.42 E	34854.5	19.1755	1808.83	Fr148.S2	6742	40	Aquatic	DNeasy Powersoil	0.781671	184	39.1335	Threatened	n/a	NT	Kueneman JG, Bletz MC, McKenzie VJ, Becker CG, Joseph MB, Abarca JG, et al. Community richness of amphibian skin bacteria correlates with bioclimate at the global scale. Nat Ecol Evol. 2019;3:381–389.
Hyloidea	Mantelidae	Mantidactylus	bourgati	November	2014	Madagascar			53	294	22.17 S 46.9 E	1512.35	12.376	1360.92	Fr149.S2	14975	40	Aquatic	DNeasy Powersoil	0.488388	22	12.9502	Threatened	n/a	EN	Kueneman JG, Bletz MC, McKenzie VJ, Becker CG, Joseph MB, Abarca JG, et al. Community richness of amphibian skin bacteria correlates with bioclimate at the global scale. Nat Ecol Evol. 2019;3:381–389.
Hyloidea	Mantelidae	Mantidactylus	bourgati	November	2014	Madagascar			53	294	22.17 S 46.9 E	1512.35	12.376	1360.92	Fr150.S2	11652	40	Aquatic	DNeasy Powersoil	0.488388	66	19.0992	Threatened	n/a	EN	Kueneman JG, Bletz MC, McKenzie VJ, Becker CG, Joseph MB, Abarca JG, et al. Community richness of amphibian skin bacteria correlates with bioclimate at the global scale. Nat Ecol Evol. 2019;3:381–389.
Hyloidea	Mantelidae	Mantidactylus	bourgati	November	2014	Madagascar			53	294	22.17 S 46.9 E	1512.35	12.376	1360.92	Fr151.S2	15810	40	Aquatic	DNeasy Powersoil	0.488388	24	13.9284	Threatened	n/a	EN	Kueneman JG, Bletz MC, McKenzie VJ, Becker CG, Joseph MB, Abarca JG, et al. Community richness of amphibian skin bacteria correlates with bioclimate at the global scale. Nat Ecol Evol. 2019;3:381–389.
Hyloidea	Mantelidae	Mantidactylus	bourgati	November	2014	Madagascar			53	294	22.17 S 46.9 E	1512.35	12.376	1360.92	Fr152.S2	37411	40	Aquatic	DNeasy Powersoil	0.488388	17	10.7126	Threatened	n/a	EN	Kueneman JG, Bletz MC, McKenzie VJ, Becker CG, Joseph MB, Abarca JG, et al. Community richness of amphibian skin bacteria correlates with bioclimate at the global scale. Nat Ecol Evol. 2019;3:381–389.
Hyloidea	Mantelidae	Mantidactylus	bourgati	November	2014	Madagascar			53	294	22.17 S 46.9 E	1512.35	12.376	1360.92	Fr153.S2	12413	40	Aquatic	DNeasy Powersoil	0.488388	7	9.32468	Threatened	n/a	EN	Kueneman JG, Bletz MC, McKenzie VJ, Becker CG, Joseph MB, Abarca JG, et al. Community richness of amphibian skin bacteria correlates with bioclimate at the global scale. Nat Ecol Evol. 2019;3:381–389.
Hyloidea	Mantelidae	Mantidactylus	bourgati	November	2014	Madagascar			53	294	22.17 S 46.9 E	1512.35	12.376	1360.92	Fr154.S2	14738	40	Aquatic	DNeasy Powersoil	0.488388	13	10.3518	Threatened	n/a	EN	Kueneman JG, Bletz MC, McKenzie VJ, Becker CG, Joseph MB, Abarca JG, et al. Community richness of amphibian skin bacteria correlates with bioclimate at the global scale. Nat Ecol Evol. 2019;3:381–389.
Hyloidea	Mantelidae	Boophis	microtympanum	November	2014	Madagascar			53	293	22.17 S 46.9 E	34739	12.376	1360.92	Fr156.S2	19022	30	Arboreal	DNeasy Powersoil	0.488388	9	10.305	Non-threatened	n/a	LC	Kueneman JG, Bletz MC, McKenzie VJ, Becker CG, Joseph MB, Abarca JG, et al. Community richness of amphibian skin bacteria correlates with bioclimate at the global scale. Nat Ecol Evol. 2019;3:381–389.
Hyloidea	Mantelidae	Boophis	microtympanum	November	2014	Madagascar			53	293	22.17 S 46.9 E	34739	12.376	1360.92	Fr157.S2	26331	30	Arboreal	DNeasy Powersoil	0.488388	11	9.69473	Non-threatened	n/a	LC	Kueneman JG, Bletz MC, McKenzie VJ, Becker CG, Joseph MB, Abarca JG, et al. Community richness of amphibian skin bacteria correlates with bioclimate at the global scale. Nat Ecol Evol. 2019;3:381–389.
Hyloidea	Mantelidae	Boophis	microtympanum	November	2014	Madagascar			53	293	22.17 S 46.9 E	34739	12.376	1360.92	Fr158.S2	14320	30	Arboreal	DNeasy Powersoil	0.488388	4	9.15921	Non-threatened	n/a	LC	Kueneman JG, Bletz MC, McKenzie VJ, Becker CG, Joseph MB, Abarca JG, et al. Community richness of amphibian skin bacteria correlates with bioclimate at the global scale. Nat Ecol Evol. 2019;3:381–389.
Hyloidea	Mantelidae	Boophis	microtympanum	November	2014	Madagascar			53	293	22.17 S 46.9 E	34739	12.376	1360.92	Fr159.S2	5889	30	Arboreal	DNeasy Powersoil	0.488388	39	15.3135	Non-threatened	n/a	LC	Kueneman JG, Bletz MC, McKenzie VJ, Becker CG, Joseph MB, Abarca JG, et al. Community richness of amphibian skin bacteria correlates with bioclimate at the global scale. Nat Ecol Evol. 2019;3:381–389.
Hyloidea	Mantelidae	Boophis	microtympanum	November	2014	Madagascar			53	293	22.17 S 46.9 E	34739	12.376	1360.92	Fr161.S2	33626	30	Arboreal	DNeasy Powersoil	0.488388	11	10.1757	Non-threatened	n/a	LC	Kueneman JG, Bletz MC, McKenzie VJ, Becker CG, Joseph MB, Abarca JG, et al. Community richness of amphibian skin bacteria correlates with bioclimate at the global scale. Nat Ecol Evol. 2019;3:381–389.
Hyloidea	Mantelidae	Boophis	microtympanum	November	2014	Madagascar			53	293	22.17 S 46.9 E	34739	12.376	1360.92	Fr162.S2	14793	30	Arboreal	DNeasy Powersoil	0.488388	6	9.70976	Non-threatened	n/a	LC	Kueneman JG, Bletz MC, McKenzie VJ, Becker CG, Joseph MB, Abarca JG, et al. Community richness of amphibian skin bacteria correlates with bioclimate at the global scale. Nat Ecol Evol. 2019;3:381–389.
Hyloidea	Mantelidae	Boophis	microtympanum	November	2014	Madagascar			53	293	22.17 S 46.9 E	34739	12.376	1360.92	Fr163.S2	13610	30	Arboreal	DNeasy Powersoil	0.488388	41	14.1363	Non-threatened	n/a	LC	Kueneman JG, Bletz MC, McKenzie VJ, Becker CG, Joseph MB, Abarca JG, et al. Community richness of amphibian skin bacteria correlates with bioclimate at the global scale. Nat Ecol Evol. 2019;3:381–389.
Hyloidea	Mantelidae	Boophis	quasiboehmei	November	2014	Madagascar			51	266	21.29 S 47.43 E	10362.6	18.5921	1723.4	Fr164.S2	4472	35	Arboreal	DNeasy Powersoil	0.823371	153	31.7564	Threatened	n/a	NT	Kueneman JG, Bletz MC, McKenzie VJ, Becker CG, Joseph MB, Abarca JG, et al. Community richness of amphibian skin bacteria correlates with bioclimate at the global scale. Nat Ecol Evol. 2019;3:381–389.
Hyloidea	Mantelidae	Boophis	goudotii	November	2014	Madagascar			53	292	22.17 S 46.9 E	58490	12.376	1360.92	Fr165.S2	15423	70	Arboreal	DNeasy Powersoil	0.488388	9	10.0197	Non-threatened	n/a	LC	Kueneman JG, Bletz MC, McKenzie VJ, Becker CG, Joseph MB, Abarca JG, et al. Community richness of amphibian skin bacteria correlates with bioclimate at the global scale. Nat Ecol Evol. 2019;3:381–389.
Hyloidea	Mantelidae	Boophis	microtympanum	November	2014	Madagascar			53	293	22.17 S 46.9 E	34739	12.376	1360.92	Fr166.S2	10038	30	Arboreal	DNeasy Powersoil	0.488388	60	19.5944	Non-threatened	n/a	LC	Kueneman JG, Bletz MC, McKenzie VJ, Becker CG, Joseph MB, Abarca JG, et al. Community richness of amphibian skin bacteria correlates with bioclimate at the global scale. Nat Ecol Evol. 2019;3:381–389.
Hyloidea	Mantelidae	Mantidactylus	femoralis	November	2014	Madagascar			56	311	22.48 S 46.95 E	210920	19.4512	1234.81	Fr167.S2	6945	37	Terrestrial	DNeasy Powersoil	0.735459	154	34.3854	Non-threatened	n/a	LC	Kueneman JG, Bletz MC, McKenzie VJ, Becker CG, Joseph MB, Abarca JG, et al. Community richness of amphibian skin bacteria correlates with bioclimate at the global scale. Nat Ecol Evol. 2019;3:381–389.
Hyloidea	Mantelidae	Boophis	microtympanum	November	2014	Madagascar			53	293	22.17 S 46.9 E	34739	12.376	1360.92	Fr168.S2	13526	30	Arboreal	DNeasy Powersoil	0.488388	13	11.4379	Non-threatened	n/a	LC	Kueneman JG, Bletz MC, McKenzie VJ, Becker CG, Joseph MB, Abarca JG, et al. Community richness of amphibian skin bacteria correlates with bioclimate at the global scale. Nat Ecol Evol. 2019;3:381–389.
Hyloidea	Microhylidae	Anodonthyla	boulengerii	December	2014	Madagascar			63	248	21.26 S 47.42 E	91676.2	18.9098	1761.75	Fr170.S2	6990	22	Aquatic	DNeasy Powersoil	0.827718	155	33.1365	Threatened	n/a	NT	Kueneman JG, Bletz MC, McKenzie VJ, Becker CG, Joseph MB, Abarca JG, et al. Community richness of amphibian skin bacteria correlates with bioclimate at the global scale. Nat Ecol Evol. 2019;3:381–389.
Hyloidea	Mantelidae	Boophis	microtympanum	November	2014	Madagascar			53	293	22.17 S 46.9 E	34739	12.376	1360.92	Fr171.S2	14118	30	Arboreal	DNeasy Powersoil	0.488388	91	26.6835	Non-threatened	n/a	LC	Kueneman JG, Bletz MC, McKenzie VJ, Becker CG, Joseph MB, Abarca JG, et al. Community richness of amphibian skin bacteria correlates with bioclimate at the global scale. Nat Ecol Evol. 2019;3:381–389.
Hyloidea	Mantelidae	Boophis	microtympanum	November	2014	Madagascar			53	293	22.17 S 46.9 E	34739	12.376	1360.92	Fr172.S2	22094	30	Arboreal	DNeasy Powersoil	0.488388	18	11.4123	Non-threatened	n/a	LC	Kueneman JG, Bletz MC, McKenzie VJ, Becker CG, Joseph MB, Abarca JG, et al. Community richness of amphibian skin bacteria correlates with bioclimate at the global scale. Nat Ecol Evol. 2019;3:381–389.
Hyloidea	Mantelidae	Boophis	laurenti	November	2014	Madagascar			54	296	22.2 S 46.9 E	361.384	12.2588	1354.82	Fr174.S2	7073	33	Arboreal	DNeasy Powersoil	0.380482	47	16.4768	Threatened	n/a	EN	Kueneman JG, Bletz MC, McKenzie VJ, Becker CG, Joseph MB, Abarca JG, et al. Community richness of amphibian skin bacteria correlates with bioclimate at the global scale. Nat Ecol Evol. 2019;3:381–389.
Hyloidea	Mantelidae	Boophis	laurenti	November	2014	Madagascar			54	296	22.2 S 46.9 E	361.384	12.2588	1354.82	Fr175.S2	12062	33	Arboreal	DNeasy Powersoil	0.380482	5	8.97127	Threatened	n/a	EN	Kueneman JG, Bletz MC, McKenzie VJ, Becker CG, Joseph MB, Abarca JG, et al. Community richness of amphibian skin bacteria correlates with bioclimate at the global scale. Nat Ecol Evol. 2019;3:381–389.
Hyloidea	Mantelidae	Boophis	laurenti	November	2014	Madagascar			54	296	22.2 S 46.9 E	361.384	12.2588	1354.82	Fr176.S2	9215	33	Arboreal	DNeasy Powersoil	0.380482	136	28.8917	Threatened	n/a	EN	Kueneman JG, Bletz MC, McKenzie VJ, Becker CG, Joseph MB, Abarca JG, et al. Community richness of amphibian skin bacteria correlates with bioclimate at the global scale. Nat Ecol Evol. 2019;3:381–389.
Hyloidea	Mantelidae	Boophis	laurenti	November	2014	Madagascar			54	296	22.2 S 46.9 E	361.384	12.2588	1354.82	Fr177.S2	10568	33	Arboreal	DNeasy Powersoil	0.380482	43	16.8382	Threatened	n/a	EN	Kueneman JG, Bletz MC, McKenzie VJ, Becker CG, Joseph MB, Abarca JG, et al. Community richness of amphibian skin bacteria correlates with bioclimate at the global scale. Nat Ecol Evol. 2019;3:381–389.
Hyloidea	Mantelidae	Boophis	laurenti	November	2014	Madagascar			54	296	22.2 S 46.9 E	361.384	12.2588	1354.82	Fr178.S2	7992	33	Arboreal	DNeasy Powersoil	0.380482	71	20.7712	Threatened	n/a	EN	Kueneman JG, Bletz MC, McKenzie VJ, Becker CG, Joseph MB, Abarca JG, et al. Community richness of amphibian skin bacteria correlates with bioclimate at the global scale. Nat Ecol Evol. 2019;3:381–389.
Hyloidea	Mantelidae	Boophis	idae	December	2014	Madagascar			32	131	18.77 S 48.43 E	37094.6	19.4106	1752.73	Fr179.S2	9034	36	Arboreal	DNeasy Powersoil	0.841559	174	36.3291	Non-threatened	n/a	LC	Kueneman JG, Bletz MC, McKenzie VJ, Becker CG, Joseph MB, Abarca JG, et al. Community richness of amphibian skin bacteria correlates with bioclimate at the global scale. Nat Ecol Evol. 2019;3:381–389.
Hyloidea	Mantelidae	Boophis	laurenti	November	2014	Madagascar			54	296	22.2 S 46.9 E	361.384	12.2588	1354.82	Fr180.S2	14997	33	Arboreal	DNeasy Powersoil	0.380482	81	20.6815	Threatened	n/a	EN	Kueneman JG, Bletz MC, McKenzie VJ, Becker CG, Joseph MB, Abarca JG, et al. Community richness of amphibian skin bacteria correlates with bioclimate at the global scale. Nat Ecol Evol. 2019;3:381–389.
Hyloidea	Mantelidae	Boophis	microtympanum	November	2014	Madagascar			53	293	22.17 S 46.9 E	34739	12.376	1360.92	Fr182.S2	17773	30	Arboreal	DNeasy Powersoil	0.488388	53	18.2297	Non-threatened	n/a	LC	Kueneman JG, Bletz MC, McKenzie VJ, Becker CG, Joseph MB, Abarca JG, et al. Community richness of amphibian skin bacteria correlates with bioclimate at the global scale. Nat Ecol Evol. 2019;3:381–389.
Hyloidea	Mantelidae	Boophis	microtympanum	November	2014	Madagascar			53	293	22.17 S 46.9 E	34739	12.376	1360.92	Fr183.S2	24970	30	Arboreal	DNeasy Powersoil	0.488388	14	11.2009	Non-threatened	n/a	LC	Kueneman JG, Bletz MC, McKenzie VJ, Becker CG, Joseph MB, Abarca JG, et al. Community richness of amphibian skin bacteria correlates with bioclimate at the global scale. Nat Ecol Evol. 2019;3:381–389.
Hyloidea	Mantelidae	Boophis	laurenti	November	2014	Madagascar			54	296	22.2 S 46.9 E	361.384	12.2588	1354.82	Fr184.S2	9124	33	Arboreal	DNeasy Powersoil	0.380482	43	14.879	Threatened	n/a	EN	Kueneman JG, Bletz MC, McKenzie VJ, Becker CG, Joseph MB, Abarca JG, et al. Community richness of amphibian skin bacteria correlates with bioclimate at the global scale. Nat Ecol Evol. 2019;3:381–389.
Hyloidea	Mantelidae	Boophis	laurenti	November	2014	Madagascar			54	296	22.2 S 46.9 E	361.384	12.2588	1354.82	Fr185.S2	17629	33	Arboreal	DNeasy Powersoil	0.380482	32	13.0977	Threatened	n/a	EN	Kueneman JG, Bletz MC, McKenzie VJ, Becker CG, Joseph MB, Abarca JG, et al. Community richness of amphibian skin bacteria correlates with bioclimate at the global scale. Nat Ecol Evol. 2019;3:381–389.
Hyloidea	Microhylidae	Paradoxophyla	palmata	December	2014	Madagascar			32	144	18.77 S 48.43 E	37803.4	19.4106	1752.73	Fr186.S2	11043	22	Aquatic	DNeasy Powersoil	0.841559	191	37.7387	Non-threatened	n/a	LC	Kueneman JG, Bletz MC, McKenzie VJ, Becker CG, Joseph MB, Abarca JG, et al. Community richness of amphibian skin bacteria correlates with bioclimate at the global scale. Nat Ecol Evol. 2019;3:381–389.
Hyloidea	Mantelidae	Mantidactylus	bourgati	November	2014	Madagascar			53	294	22.17 S 46.9 E	1512.35	12.376	1360.92	Fr188.S2	19328	40	Aquatic	DNeasy Powersoil	0.488388	102	21.2802	Threatened	n/a	EN	Kueneman JG, Bletz MC, McKenzie VJ, Becker CG, Joseph MB, Abarca JG, et al. Community richness of amphibian skin bacteria correlates with bioclimate at the global scale. Nat Ecol Evol. 2019;3:381–389.
Hyloidea	Mantelidae	Mantidactylus	delormei	November	2014	Madagascar			52	290	22.15 S 46.95 E	2594.29	14.7928	1350.95	Fr189.S2	6877	39	Terrestrial	DNeasy Powersoil	0.841647	48	16.3312	Threatened	n/a	EN	Kueneman JG, Bletz MC, McKenzie VJ, Becker CG, Joseph MB, Abarca JG, et al. Community richness of amphibian skin bacteria correlates with bioclimate at the global scale. Nat Ecol Evol. 2019;3:381–389.
Hyloidea	Mantelidae	Mantidactylus	madecassus	November	2014	Madagascar			54	298	22.2 S 46.9 E	1454.63	12.2588	1354.82	Fr191.S2	7530	30	Aquatic	DNeasy Powersoil	0.380482	60	20.5182	Threatened	n/a	EN	Kueneman JG, Bletz MC, McKenzie VJ, Becker CG, Joseph MB, Abarca JG, et al. Community richness of amphibian skin bacteria correlates with bioclimate at the global scale. Nat Ecol Evol. 2019;3:381–389.
Hyloidea	Mantelidae	Mantidactylus	madecassus	November	2014	Madagascar			54	298	22.2 S 46.9 E	1454.63	12.2588	1354.82	Fr193.S2	7036	30	Aquatic	DNeasy Powersoil	0.380482	81	23.059	Threatened	n/a	EN	Kueneman JG, Bletz MC, McKenzie VJ, Becker CG, Joseph MB, Abarca JG, et al. Community richness of amphibian skin bacteria correlates with bioclimate at the global scale. Nat Ecol Evol. 2019;3:381–389.
Hyloidea	Mantelidae	Mantidactylus	madecassus	November	2014	Madagascar			54	298	22.2 S 46.9 E	1454.63	12.2588	1354.82	Fr195.S2	14756	30	Aquatic	DNeasy Powersoil	0.380482	79	22.5797	Threatened	n/a	EN	Kueneman JG, Bletz MC, McKenzie VJ, Becker CG, Joseph MB, Abarca JG, et al. Community richness of amphibian skin bacteria correlates with bioclimate at the global scale. Nat Ecol Evol. 2019;3:381–389.
Hyloidea	Mantelidae	Mantidactylus	madecassus	November	2014	Madagascar			54	298	22.2 S 46.9 E	1454.63	12.2588	1354.82	Fr196.S2	5811	30	Aquatic	DNeasy Powersoil	0.380482	73	21.5263	Threatened	n/a	EN	Kueneman JG, Bletz MC, McKenzie VJ, Becker CG, Joseph MB, Abarca JG, et al. Community richness of amphibian skin bacteria correlates with bioclimate at the global scale. Nat Ecol Evol. 2019;3:381–389.
Hyloidea	Microhylidae	Anodonthyla	montana	November	2014	Madagascar			54	295	22.2 S 46.9 E	710.258	12.2588	1354.82	Fr198.S2	24720	34	Aquatic	DNeasy Powersoil	0.380482	85	22.992	Threatened	n/a	VU	Kueneman JG, Bletz MC, McKenzie VJ, Becker CG, Joseph MB, Abarca JG, et al. Community richness of amphibian skin bacteria correlates with bioclimate at the global scale. Nat Ecol Evol. 2019;3:381–389.
Hyloidea	Microhylidae	Anodonthyla	montana	November	2014	Madagascar			54	295	22.2 S 46.9 E	710.258	12.2588	1354.82	Fr199.S2	8397	34	Aquatic	DNeasy Powersoil	0.380482	38	14.4713	Threatened	n/a	VU	Kueneman JG, Bletz MC, McKenzie VJ, Becker CG, Joseph MB, Abarca JG, et al. Community richness of amphibian skin bacteria correlates with bioclimate at the global scale. Nat Ecol Evol. 2019;3:381–389.
Hyloidea	Microhylidae	Anodonthyla	montana	November	2014	Madagascar			54	295	22.2 S 46.9 E	710.258	12.2588	1354.82	Fr200.S2	6174	34	Aquatic	DNeasy Powersoil	0.380482	124	26.3605	Threatened	n/a	VU	Kueneman JG, Bletz MC, McKenzie VJ, Becker CG, Joseph MB, Abarca JG, et al. Community richness of amphibian skin bacteria correlates with bioclimate at the global scale. Nat Ecol Evol. 2019;3:381–389.
Hyloidea	Microhylidae	Anodonthyla	montana	November	2014	Madagascar			54	295	22.2 S 46.9 E	710.258	12.2588	1354.82	Fr202.S2	8476	34	Aquatic	DNeasy Powersoil	0.380482	34	14.3262	Threatened	n/a	VU	Kueneman JG, Bletz MC, McKenzie VJ, Becker CG, Joseph MB, Abarca JG, et al. Community richness of amphibian skin bacteria correlates with bioclimate at the global scale. Nat Ecol Evol. 2019;3:381–389.
Hyloidea	Mantelidae	Gephyromantis	kintana	November	2014	Madagascar			58	330	22.59 S 45.36 E	1125.24	21.9816	812.162	Fr203.S2	5532	38	Terrestrial	DNeasy Powersoil	0.323682	172	37.5277	Threatened	n/a	EN	Kueneman JG, Bletz MC, McKenzie VJ, Becker CG, Joseph MB, Abarca JG, et al. Community richness of amphibian skin bacteria correlates with bioclimate at the global scale. Nat Ecol Evol. 2019;3:381–389.
Hyloidea	Microhylidae	Anodonthyla	montana	November	2014	Madagascar			54	295	22.2 S 46.9 E	710.258	12.2588	1354.82	Fr204.S2	12623	34	Aquatic	DNeasy Powersoil	0.380482	134	31.936	Threatened	n/a	VU	Kueneman JG, Bletz MC, McKenzie VJ, Becker CG, Joseph MB, Abarca JG, et al. Community richness of amphibian skin bacteria correlates with bioclimate at the global scale. Nat Ecol Evol. 2019;3:381–389.
Hyloidea	Ptychadenidae	Ptychadena	mascareniensis	August	2014	Madagascar			34	150	18.92 S 48.42 E	7.13927e+06	19.311	1873.49	Fr207.S2	8863	40	Aquatic	DNeasy Powersoil	0.727124	48	15.4622	Non-threatened	n/a	LC	Kueneman JG, Bletz MC, McKenzie VJ, Becker CG, Joseph MB, Abarca JG, et al. Community richness of amphibian skin bacteria correlates with bioclimate at the global scale. Nat Ecol Evol. 2019;3:381–389.
Hyloidea	Ptychadenidae	Ptychadena	mascareniensis	November	2014	Madagascar			48	227	21.25 S 47.42 E	7.13927e+06	19.1755	1808.83	Fr208.S2	10969	40	Aquatic	DNeasy Powersoil	0.781671	86	22.6273	Non-threatened	n/a	LC	Kueneman JG, Bletz MC, McKenzie VJ, Becker CG, Joseph MB, Abarca JG, et al. Community richness of amphibian skin bacteria correlates with bioclimate at the global scale. Nat Ecol Evol. 2019;3:381–389.
Hyloidea	Ptychadenidae	Ptychadena	mascareniensis	November	2014	Madagascar			48	227	21.25 S 47.42 E	7.13927e+06	19.1755	1808.83	Fr209.S2	12995	40	Aquatic	DNeasy Powersoil	0.781671	89	23.0417	Non-threatened	n/a	LC	Kueneman JG, Bletz MC, McKenzie VJ, Becker CG, Joseph MB, Abarca JG, et al. Community richness of amphibian skin bacteria correlates with bioclimate at the global scale. Nat Ecol Evol. 2019;3:381–389.
Hyloidea	Ptychadenidae	Ptychadena	mascareniensis	November	2014	Madagascar			48	227	21.25 S 47.42 E	7.13927e+06	19.1755	1808.83	Fr210.S2	10150	40	Aquatic	DNeasy Powersoil	0.781671	36	13.8459	Non-threatened	n/a	LC	Kueneman JG, Bletz MC, McKenzie VJ, Becker CG, Joseph MB, Abarca JG, et al. Community richness of amphibian skin bacteria correlates with bioclimate at the global scale. Nat Ecol Evol. 2019;3:381–389.
Hyloidea	Ptychadenidae	Ptychadena	mascareniensis	November	2014	Madagascar			48	227	21.25 S 47.42 E	7.13927e+06	19.1755	1808.83	Fr211.S2	10303	40	Aquatic	DNeasy Powersoil	0.781671	73	23.8291	Non-threatened	n/a	LC	Kueneman JG, Bletz MC, McKenzie VJ, Becker CG, Joseph MB, Abarca JG, et al. Community richness of amphibian skin bacteria correlates with bioclimate at the global scale. Nat Ecol Evol. 2019;3:381–389.
Hyloidea	Hyperoliidae	Heterixalus	betsileo	November	2014	Madagascar			48	224	21.25 S 47.42 E	120076	19.1755	1808.83	Fr212.S2	5431	29	Arboreal	DNeasy Powersoil	0.781671	182	37.3409	Non-threatened	n/a	LC	Kueneman JG, Bletz MC, McKenzie VJ, Becker CG, Joseph MB, Abarca JG, et al. Community richness of amphibian skin bacteria correlates with bioclimate at the global scale. Nat Ecol Evol. 2019;3:381–389.
Hyloidea	Mantelidae	Gephyromantis	kintana	November	2014	Madagascar			58	330	22.59 S 45.36 E	1125.24	21.9816	812.162	Fr213.S2	6513	38	Terrestrial	DNeasy Powersoil	0.323682	168	33.7879	Threatened	n/a	EN	Kueneman JG, Bletz MC, McKenzie VJ, Becker CG, Joseph MB, Abarca JG, et al. Community richness of amphibian skin bacteria correlates with bioclimate at the global scale. Nat Ecol Evol. 2019;3:381–389.
Hyloidea	Ptychadenidae	Ptychadena	mascareniensis	November	2014	Madagascar			48	227	21.25 S 47.42 E	7.13927e+06	19.1755	1808.83	Fr214.S2	17535	40	Aquatic	DNeasy Powersoil	0.781671	122	28.8654	Non-threatened	n/a	LC	Kueneman JG, Bletz MC, McKenzie VJ, Becker CG, Joseph MB, Abarca JG, et al. Community richness of amphibian skin bacteria correlates with bioclimate at the global scale. Nat Ecol Evol. 2019;3:381–389.
Hyloidea	Ptychadenidae	Ptychadena	mascareniensis	November	2014	Madagascar			48	227	21.25 S 47.42 E	7.13927e+06	19.1755	1808.83	Fr215.S2	7014	40	Aquatic	DNeasy Powersoil	0.781671	33	12.0654	Non-threatened	n/a	LC	Kueneman JG, Bletz MC, McKenzie VJ, Becker CG, Joseph MB, Abarca JG, et al. Community richness of amphibian skin bacteria correlates with bioclimate at the global scale. Nat Ecol Evol. 2019;3:381–389.
Hyloidea	Mantelidae	Mantidactylus	majori	November	2014	Madagascar			48	226	21.25 S 47.42 E	40155.1	19.1755	1808.83	Fr216.S2	14823	47	Aquatic	DNeasy Powersoil	0.781671	92	23.7381	Non-threatened	n/a	LC	Kueneman JG, Bletz MC, McKenzie VJ, Becker CG, Joseph MB, Abarca JG, et al. Community richness of amphibian skin bacteria correlates with bioclimate at the global scale. Nat Ecol Evol. 2019;3:381–389.
Hyloidea	Ptychadenidae	Ptychadena	mascareniensis	November	2014	Madagascar			48	227	21.25 S 47.42 E	7.13927e+06	19.1755	1808.83	Fr217.S2	6339	40	Aquatic	DNeasy Powersoil	0.781671	78	20.8421	Non-threatened	n/a	LC	Kueneman JG, Bletz MC, McKenzie VJ, Becker CG, Joseph MB, Abarca JG, et al. Community richness of amphibian skin bacteria correlates with bioclimate at the global scale. Nat Ecol Evol. 2019;3:381–389.
Hyloidea	Ptychadenidae	Ptychadena	mascareniensis	November	2014	Madagascar			48	227	21.25 S 47.42 E	7.13927e+06	19.1755	1808.83	Fr218.S2	7752	40	Aquatic	DNeasy Powersoil	0.781671	68	21.913	Non-threatened	n/a	LC	Kueneman JG, Bletz MC, McKenzie VJ, Becker CG, Joseph MB, Abarca JG, et al. Community richness of amphibian skin bacteria correlates with bioclimate at the global scale. Nat Ecol Evol. 2019;3:381–389.
Hyloidea	Mantelidae	Mantella	crocea	December	2014	Madagascar			32	141	18.77 S 48.43 E	596.289	19.4106	1752.73	Fr221.S3	7468	24	Terrestrial	DNeasy Powersoil	0.841559	179	37.9352	Threatened	n/a	VU	Kueneman JG, Bletz MC, McKenzie VJ, Becker CG, Joseph MB, Abarca JG, et al. Community richness of amphibian skin bacteria correlates with bioclimate at the global scale. Nat Ecol Evol. 2019;3:381–389.
Hyloidea	Ptychadenidae	Ptychadena	mascareniensis	November	2014	Madagascar			48	227	21.25 S 47.42 E	7.13927e+06	19.1755	1808.83	Fr223.S2	19264	40	Aquatic	DNeasy Powersoil	0.781671	180	41.4802	Non-threatened	n/a	LC	Kueneman JG, Bletz MC, McKenzie VJ, Becker CG, Joseph MB, Abarca JG, et al. Community richness of amphibian skin bacteria correlates with bioclimate at the global scale. Nat Ecol Evol. 2019;3:381–389.
Hyloidea	Ptychadenidae	Ptychadena	mascareniensis	November	2014	Madagascar			48	227	21.25 S 47.42 E	7.13927e+06	19.1755	1808.83	Fr226.S2	4588	40	Aquatic	DNeasy Powersoil	0.781671	30	12.8234	Non-threatened	n/a	LC	Kueneman JG, Bletz MC, McKenzie VJ, Becker CG, Joseph MB, Abarca JG, et al. Community richness of amphibian skin bacteria correlates with bioclimate at the global scale. Nat Ecol Evol. 2019;3:381–389.
Hyloidea	Ptychadenidae	Ptychadena	mascareniensis	November	2014	Madagascar			48	227	21.25 S 47.42 E	7.13927e+06	19.1755	1808.83	Fr227.S2	17574	40	Aquatic	DNeasy Powersoil	0.781671	93	26.6898	Non-threatened	n/a	LC	Kueneman JG, Bletz MC, McKenzie VJ, Becker CG, Joseph MB, Abarca JG, et al. Community richness of amphibian skin bacteria correlates with bioclimate at the global scale. Nat Ecol Evol. 2019;3:381–389.
Hyloidea	Mantelidae	Mantella	crocea	December	2014	Madagascar			32	141	18.77 S 48.43 E	596.289	19.4106	1752.73	Fr229.S2	9031	24	Terrestrial	DNeasy Powersoil	0.841559	176	40.208	Threatened	n/a	VU	Kueneman JG, Bletz MC, McKenzie VJ, Becker CG, Joseph MB, Abarca JG, et al. Community richness of amphibian skin bacteria correlates with bioclimate at the global scale. Nat Ecol Evol. 2019;3:381–389.
Hyloidea	Mantelidae	Mantidactylus	majori	November	2014	Madagascar			48	226	21.25 S 47.42 E	40155.1	19.1755	1808.83	Fr230.S2	8783	47	Aquatic	DNeasy Powersoil	0.781671	41	15.2256	Non-threatened	n/a	LC	Kueneman JG, Bletz MC, McKenzie VJ, Becker CG, Joseph MB, Abarca JG, et al. Community richness of amphibian skin bacteria correlates with bioclimate at the global scale. Nat Ecol Evol. 2019;3:381–389.
Hyloidea	Mantelidae	Mantidactylus	cowanii	November	2014	Madagascar			48	225	21.25 S 47.42 E	34854.5	19.1755	1808.83	Fr235.S2	4881	40	Aquatic	DNeasy Powersoil	0.781671	55	18.4677	Threatened	n/a	NT	Kueneman JG, Bletz MC, McKenzie VJ, Becker CG, Joseph MB, Abarca JG, et al. Community richness of amphibian skin bacteria correlates with bioclimate at the global scale. Nat Ecol Evol. 2019;3:381–389.
Hyloidea	Mantelidae	Mantidactylus	bourgati	November	2014	Madagascar			53	294	22.17 S 46.9 E	1512.35	12.376	1360.92	Fr236.S2	10353	40	Aquatic	DNeasy Powersoil	0.488388	165	37.3484	Threatened	n/a	EN	Kueneman JG, Bletz MC, McKenzie VJ, Becker CG, Joseph MB, Abarca JG, et al. Community richness of amphibian skin bacteria correlates with bioclimate at the global scale. Nat Ecol Evol. 2019;3:381–389.
Hyloidea	Mantelidae	Mantidactylus	cowanii	November	2014	Madagascar			48	225	21.25 S 47.42 E	34854.5	19.1755	1808.83	Fr238.S2	12515	40	Aquatic	DNeasy Powersoil	0.781671	124	31.4676	Threatened	n/a	NT	Kueneman JG, Bletz MC, McKenzie VJ, Becker CG, Joseph MB, Abarca JG, et al. Community richness of amphibian skin bacteria correlates with bioclimate at the global scale. Nat Ecol Evol. 2019;3:381–389.
Hyloidea	Mantelidae	Mantidactylus	cowanii	November	2014	Madagascar			48	225	21.25 S 47.42 E	34854.5	19.1755	1808.83	Fr241.S2	6667	40	Aquatic	DNeasy Powersoil	0.781671	85	22.5725	Threatened	n/a	NT	Kueneman JG, Bletz MC, McKenzie VJ, Becker CG, Joseph MB, Abarca JG, et al. Community richness of amphibian skin bacteria correlates with bioclimate at the global scale. Nat Ecol Evol. 2019;3:381–389.
Hyloidea	Mantelidae	Mantidactylus	cowanii	November	2014	Madagascar			48	225	21.25 S 47.42 E	34854.5	19.1755	1808.83	Fr243.S2	6620	40	Aquatic	DNeasy Powersoil	0.781671	93	24.6661	Threatened	n/a	NT	Kueneman JG, Bletz MC, McKenzie VJ, Becker CG, Joseph MB, Abarca JG, et al. Community richness of amphibian skin bacteria correlates with bioclimate at the global scale. Nat Ecol Evol. 2019;3:381–389.
Hyloidea	Microhylidae	Anodonthyla	boulengerii	December	2014	Madagascar			63	248	21.26 S 47.42 E	91676.2	18.9098	1761.75	Fr246.S2	7961	22	Aquatic	DNeasy Powersoil	0.827718	72	21.5724	Threatened	n/a	NT	Kueneman JG, Bletz MC, McKenzie VJ, Becker CG, Joseph MB, Abarca JG, et al. Community richness of amphibian skin bacteria correlates with bioclimate at the global scale. Nat Ecol Evol. 2019;3:381–389.
Hyloidea	Mantelidae	Mantidactylus	cowanii	November	2014	Madagascar			48	225	21.25 S 47.42 E	34854.5	19.1755	1808.83	Fr250.S2	17881	40	Aquatic	DNeasy Powersoil	0.781671	151	35.8535	Threatened	n/a	NT	Kueneman JG, Bletz MC, McKenzie VJ, Becker CG, Joseph MB, Abarca JG, et al. Community richness of amphibian skin bacteria correlates with bioclimate at the global scale. Nat Ecol Evol. 2019;3:381–389.
Hyloidea	Mantelidae	Mantidactylus	cowanii	November	2014	Madagascar			48	225	21.25 S 47.42 E	34854.5	19.1755	1808.83	Fr251.S2	5128	40	Aquatic	DNeasy Powersoil	0.781671	99	28.1252	Threatened	n/a	NT	Kueneman JG, Bletz MC, McKenzie VJ, Becker CG, Joseph MB, Abarca JG, et al. Community richness of amphibian skin bacteria correlates with bioclimate at the global scale. Nat Ecol Evol. 2019;3:381–389.
Hyloidea	Mantelidae	Mantidactylus	cowanii	November	2014	Madagascar			48	225	21.25 S 47.42 E	34854.5	19.1755	1808.83	Fr252.S2	10806	40	Aquatic	DNeasy Powersoil	0.781671	130	32.8466	Threatened	n/a	NT	Kueneman JG, Bletz MC, McKenzie VJ, Becker CG, Joseph MB, Abarca JG, et al. Community richness of amphibian skin bacteria correlates with bioclimate at the global scale. Nat Ecol Evol. 2019;3:381–389.
Hyloidea	Mantelidae	Mantidactylus	cowanii	November	2014	Madagascar			48	225	21.25 S 47.42 E	34854.5	19.1755	1808.83	Fr253.S2	9555	40	Aquatic	DNeasy Powersoil	0.781671	66	18.7783	Threatened	n/a	NT	Kueneman JG, Bletz MC, McKenzie VJ, Becker CG, Joseph MB, Abarca JG, et al. Community richness of amphibian skin bacteria correlates with bioclimate at the global scale. Nat Ecol Evol. 2019;3:381–389.
Hyloidea	Hyperoliidae	Heterixalus	betsileo	November	2014	Madagascar			48	224	21.25 S 47.42 E	120076	19.1755	1808.83	Fr255.S2	8949	29	Arboreal	DNeasy Powersoil	0.781671	37	15.763	Non-threatened	n/a	LC	Kueneman JG, Bletz MC, McKenzie VJ, Becker CG, Joseph MB, Abarca JG, et al. Community richness of amphibian skin bacteria correlates with bioclimate at the global scale. Nat Ecol Evol. 2019;3:381–389.
Hyloidea	Hyperoliidae	Heterixalus	betsileo	November	2014	Madagascar			48	224	21.25 S 47.42 E	120076	19.1755	1808.83	Fr256.S2	12130	29	Arboreal	DNeasy Powersoil	0.781671	31	16.9846	Non-threatened	n/a	LC	Kueneman JG, Bletz MC, McKenzie VJ, Becker CG, Joseph MB, Abarca JG, et al. Community richness of amphibian skin bacteria correlates with bioclimate at the global scale. Nat Ecol Evol. 2019;3:381–389.
Hyloidea	Hyperoliidae	Heterixalus	betsileo	November	2014	Madagascar			48	224	21.25 S 47.42 E	120076	19.1755	1808.83	Fr257.S2	8036	29	Arboreal	DNeasy Powersoil	0.781671	20	13.3828	Non-threatened	n/a	LC	Kueneman JG, Bletz MC, McKenzie VJ, Becker CG, Joseph MB, Abarca JG, et al. Community richness of amphibian skin bacteria correlates with bioclimate at the global scale. Nat Ecol Evol. 2019;3:381–389.
Hyloidea	Hyperoliidae	Heterixalus	betsileo	February	2014	Madagascar			36	171	18.93 S 48.41 E	120076	19.2904	1854.3	Fr258.S2	13861	29	Arboreal	DNeasy Powersoil	0.804253	39	16.4119	Non-threatened	n/a	LC	Kueneman JG, Bletz MC, McKenzie VJ, Becker CG, Joseph MB, Abarca JG, et al. Community richness of amphibian skin bacteria correlates with bioclimate at the global scale. Nat Ecol Evol. 2019;3:381–389.
Hyloidea	Ptychadenidae	Ptychadena	mascareniensis	November	2014	Madagascar			48	227	21.25 S 47.42 E	7.13927e+06	19.1755	1808.83	Fr261.S2	7241	40	Aquatic	DNeasy Powersoil	0.781671	166	35.8327	Non-threatened	n/a	LC	Kueneman JG, Bletz MC, McKenzie VJ, Becker CG, Joseph MB, Abarca JG, et al. Community richness of amphibian skin bacteria correlates with bioclimate at the global scale. Nat Ecol Evol. 2019;3:381–389.
Hyloidea	Hyperoliidae	Heterixalus	betsileo	November	2014	Madagascar			48	224	21.25 S 47.42 E	120076	19.1755	1808.83	Fr263.S2	19387	29	Arboreal	DNeasy Powersoil	0.781671	39	15.3509	Non-threatened	n/a	LC	Kueneman JG, Bletz MC, McKenzie VJ, Becker CG, Joseph MB, Abarca JG, et al. Community richness of amphibian skin bacteria correlates with bioclimate at the global scale. Nat Ecol Evol. 2019;3:381–389.
Hyloidea	Hyperoliidae	Heterixalus	betsileo	November	2014	Madagascar			48	224	21.25 S 47.42 E	120076	19.1755	1808.83	Fr264.S2	8924	29	Arboreal	DNeasy Powersoil	0.781671	26	13.8966	Non-threatened	n/a	LC	Kueneman JG, Bletz MC, McKenzie VJ, Becker CG, Joseph MB, Abarca JG, et al. Community richness of amphibian skin bacteria correlates with bioclimate at the global scale. Nat Ecol Evol. 2019;3:381–389.
Hyloidea	Hyperoliidae	Heterixalus	betsileo	November	2014	Madagascar			48	224	21.25 S 47.42 E	120076	19.1755	1808.83	Fr265.S2	9216	29	Arboreal	DNeasy Powersoil	0.781671	25	12.5976	Non-threatened	n/a	LC	Kueneman JG, Bletz MC, McKenzie VJ, Becker CG, Joseph MB, Abarca JG, et al. Community richness of amphibian skin bacteria correlates with bioclimate at the global scale. Nat Ecol Evol. 2019;3:381–389.
Hyloidea	Hyperoliidae	Heterixalus	betsileo	November	2014	Madagascar			48	224	21.25 S 47.42 E	120076	19.1755	1808.83	Fr266.S2	9135	29	Arboreal	DNeasy Powersoil	0.781671	39	14.5891	Non-threatened	n/a	LC	Kueneman JG, Bletz MC, McKenzie VJ, Becker CG, Joseph MB, Abarca JG, et al. Community richness of amphibian skin bacteria correlates with bioclimate at the global scale. Nat Ecol Evol. 2019;3:381–389.
Hyloidea	Mantelidae	Mantidactylus	cowanii	November	2014	Madagascar			51	277	21.29 S 47.43 E	34854.5	18.5921	1723.4	Fr267.S2	9007	40	Aquatic	DNeasy Powersoil	0.823371	165	33.2677	Threatened	n/a	NT	Kueneman JG, Bletz MC, McKenzie VJ, Becker CG, Joseph MB, Abarca JG, et al. Community richness of amphibian skin bacteria correlates with bioclimate at the global scale. Nat Ecol Evol. 2019;3:381–389.
Hyloidea	Hyperoliidae	Heterixalus	betsileo	November	2014	Madagascar			48	224	21.25 S 47.42 E	120076	19.1755	1808.83	Fr268.S2	7049	29	Arboreal	DNeasy Powersoil	0.781671	10	10.5534	Non-threatened	n/a	LC	Kueneman JG, Bletz MC, McKenzie VJ, Becker CG, Joseph MB, Abarca JG, et al. Community richness of amphibian skin bacteria correlates with bioclimate at the global scale. Nat Ecol Evol. 2019;3:381–389.
Hyloidea	Mantelidae	Mantidactylus	cowanii	November	2014	Madagascar			51	277	21.29 S 47.43 E	34854.5	18.5921	1723.4	Fr269.S2	5109	40	Aquatic	DNeasy Powersoil	0.823371	154	30.3884	Threatened	n/a	NT	Kueneman JG, Bletz MC, McKenzie VJ, Becker CG, Joseph MB, Abarca JG, et al. Community richness of amphibian skin bacteria correlates with bioclimate at the global scale. Nat Ecol Evol. 2019;3:381–389.
Hyloidea	Hyperoliidae	Heterixalus	betsileo	November	2014	Madagascar			48	224	21.25 S 47.42 E	120076	19.1755	1808.83	Fr271.S2	12925	29	Arboreal	DNeasy Powersoil	0.781671	18	11.6041	Non-threatened	n/a	LC	Kueneman JG, Bletz MC, McKenzie VJ, Becker CG, Joseph MB, Abarca JG, et al. Community richness of amphibian skin bacteria correlates with bioclimate at the global scale. Nat Ecol Evol. 2019;3:381–389.
Hyloidea	Hyperoliidae	Heterixalus	betsileo	January	2014	Madagascar			32	139	18.77 S 48.43 E	120076	19.4106	1752.73	Fr272.S2	15016	29	Arboreal	DNeasy Powersoil	0.841559	52	18.7189	Non-threatened	n/a	LC	Kueneman JG, Bletz MC, McKenzie VJ, Becker CG, Joseph MB, Abarca JG, et al. Community richness of amphibian skin bacteria correlates with bioclimate at the global scale. Nat Ecol Evol. 2019;3:381–389.
Hyloidea	Hyperoliidae	Heterixalus	betsileo	November	2014	Madagascar			48	224	21.25 S 47.42 E	120076	19.1755	1808.83	Fr273.S2	16736	29	Arboreal	DNeasy Powersoil	0.781671	33	15.5874	Non-threatened	n/a	LC	Kueneman JG, Bletz MC, McKenzie VJ, Becker CG, Joseph MB, Abarca JG, et al. Community richness of amphibian skin bacteria correlates with bioclimate at the global scale. Nat Ecol Evol. 2019;3:381–389.
Hyloidea	Hyperoliidae	Heterixalus	betsileo	November	2014	Madagascar			48	224	21.25 S 47.42 E	120076	19.1755	1808.83	Fr274.S2	18815	29	Arboreal	DNeasy Powersoil	0.781671	25	13.2421	Non-threatened	n/a	LC	Kueneman JG, Bletz MC, McKenzie VJ, Becker CG, Joseph MB, Abarca JG, et al. Community richness of amphibian skin bacteria correlates with bioclimate at the global scale. Nat Ecol Evol. 2019;3:381–389.
Hyloidea	Microhylidae	Platypelis	pollicaris	December	2014	Madagascar			63	254	21.26 S 47.42 E	12442.2	18.9098	1761.75	Fr277.S2	8216	28	Arboreal	DNeasy Powersoil	0.827718	165	32.8746	Non-threatened	n/a	LC	Kueneman JG, Bletz MC, McKenzie VJ, Becker CG, Joseph MB, Abarca JG, et al. Community richness of amphibian skin bacteria correlates with bioclimate at the global scale. Nat Ecol Evol. 2019;3:381–389.
Hyloidea	Mantelidae	Boophis	luciae	November	2014	Madagascar			48	218	21.25 S 47.42 E	1249.42	19.1755	1808.83	Fr278.S2	11813	31.3	Arboreal	DNeasy Powersoil	0.781671	31	15.0246	Non-threatened	n/a	LC	Kueneman JG, Bletz MC, McKenzie VJ, Becker CG, Joseph MB, Abarca JG, et al. Community richness of amphibian skin bacteria correlates with bioclimate at the global scale. Nat Ecol Evol. 2019;3:381–389.
Hyloidea	Mantelidae	Boophis	luciae	November	2014	Madagascar			48	218	21.25 S 47.42 E	1249.42	19.1755	1808.83	Fr279.S2	11875	31.3	Arboreal	DNeasy Powersoil	0.781671	97	23.6443	Non-threatened	n/a	LC	Kueneman JG, Bletz MC, McKenzie VJ, Becker CG, Joseph MB, Abarca JG, et al. Community richness of amphibian skin bacteria correlates with bioclimate at the global scale. Nat Ecol Evol. 2019;3:381–389.
Hyloidea	Mantelidae	Boophis	luciae	November	2014	Madagascar			48	218	21.25 S 47.42 E	1249.42	19.1755	1808.83	Fr281.S2	15684	31.3	Arboreal	DNeasy Powersoil	0.781671	45	15.9967	Non-threatened	n/a	LC	Kueneman JG, Bletz MC, McKenzie VJ, Becker CG, Joseph MB, Abarca JG, et al. Community richness of amphibian skin bacteria correlates with bioclimate at the global scale. Nat Ecol Evol. 2019;3:381–389.
Hyloidea	Mantelidae	Boophis	luciae	November	2014	Madagascar			48	218	21.25 S 47.42 E	1249.42	19.1755	1808.83	Fr282.S2	17538	31.3	Arboreal	DNeasy Powersoil	0.781671	18	11.4533	Non-threatened	n/a	LC	Kueneman JG, Bletz MC, McKenzie VJ, Becker CG, Joseph MB, Abarca JG, et al. Community richness of amphibian skin bacteria correlates with bioclimate at the global scale. Nat Ecol Evol. 2019;3:381–389.
Hyloidea	Mantelidae	Boophis	luciae	November	2014	Madagascar			48	218	21.25 S 47.42 E	1249.42	19.1755	1808.83	Fr283.S2	7838	31.3	Arboreal	DNeasy Powersoil	0.781671	79	27.7092	Non-threatened	n/a	LC	Kueneman JG, Bletz MC, McKenzie VJ, Becker CG, Joseph MB, Abarca JG, et al. Community richness of amphibian skin bacteria correlates with bioclimate at the global scale. Nat Ecol Evol. 2019;3:381–389.
Hyloidea	Mantelidae	Boophis	luciae	November	2014	Madagascar			48	218	21.25 S 47.42 E	1249.42	19.1755	1808.83	Fr284.S2	18697	31.3	Arboreal	DNeasy Powersoil	0.781671	34	14.6911	Non-threatened	n/a	LC	Kueneman JG, Bletz MC, McKenzie VJ, Becker CG, Joseph MB, Abarca JG, et al. Community richness of amphibian skin bacteria correlates with bioclimate at the global scale. Nat Ecol Evol. 2019;3:381–389.
Hyloidea	Mantelidae	Boophis	luciae	November	2014	Madagascar			48	218	21.25 S 47.42 E	1249.42	19.1755	1808.83	Fr285.S2	23705	31.3	Arboreal	DNeasy Powersoil	0.781671	29	16.4136	Non-threatened	n/a	LC	Kueneman JG, Bletz MC, McKenzie VJ, Becker CG, Joseph MB, Abarca JG, et al. Community richness of amphibian skin bacteria correlates with bioclimate at the global scale. Nat Ecol Evol. 2019;3:381–389.
Hyloidea	Mantelidae	Boophis	luciae	November	2014	Madagascar			48	218	21.25 S 47.42 E	1249.42	19.1755	1808.83	Fr286.S2	8179	31.3	Arboreal	DNeasy Powersoil	0.781671	40	15.0552	Non-threatened	n/a	LC	Kueneman JG, Bletz MC, McKenzie VJ, Becker CG, Joseph MB, Abarca JG, et al. Community richness of amphibian skin bacteria correlates with bioclimate at the global scale. Nat Ecol Evol. 2019;3:381–389.
Hyloidea	Mantelidae	Boophis	luciae	November	2014	Madagascar			48	218	21.25 S 47.42 E	1249.42	19.1755	1808.83	Fr287.S2	6259	31.3	Arboreal	DNeasy Powersoil	0.781671	22	12.0756	Non-threatened	n/a	LC	Kueneman JG, Bletz MC, McKenzie VJ, Becker CG, Joseph MB, Abarca JG, et al. Community richness of amphibian skin bacteria correlates with bioclimate at the global scale. Nat Ecol Evol. 2019;3:381–389.
Hyloidea	Mantelidae	Boophis	luteus	November	2014	Madagascar			48	219	21.25 S 47.42 E	45975.6	19.1755	1808.83	Fr288.S2	7269	40	Arboreal	DNeasy Powersoil	0.781671	58	19.0797	Non-threatened	n/a	LC	Kueneman JG, Bletz MC, McKenzie VJ, Becker CG, Joseph MB, Abarca JG, et al. Community richness of amphibian skin bacteria correlates with bioclimate at the global scale. Nat Ecol Evol. 2019;3:381–389.
Hyloidea	Mantelidae	Boophis	luteus	November	2014	Madagascar			48	219	21.25 S 47.42 E	45975.6	19.1755	1808.83	Fr289.S2	18795	40	Arboreal	DNeasy Powersoil	0.781671	56	18.4326	Non-threatened	n/a	LC	Kueneman JG, Bletz MC, McKenzie VJ, Becker CG, Joseph MB, Abarca JG, et al. Community richness of amphibian skin bacteria correlates with bioclimate at the global scale. Nat Ecol Evol. 2019;3:381–389.
Hyloidea	Mantelidae	Boophis	madagascariensis	November	2014	Madagascar			48	220	21.25 S 47.42 E	94637.6	19.1755	1808.83	Fr290.S2	31106	65	Arboreal	DNeasy Powersoil	0.781671	13	11.4046	Non-threatened	n/a	LC	Kueneman JG, Bletz MC, McKenzie VJ, Becker CG, Joseph MB, Abarca JG, et al. Community richness of amphibian skin bacteria correlates with bioclimate at the global scale. Nat Ecol Evol. 2019;3:381–389.
Hyloidea	Mantelidae	Boophis	quasiboehmei	November	2014	Madagascar			48	221	21.25 S 47.42 E	10362.6	19.1755	1808.83	Fr291.S2	13610	35	Arboreal	DNeasy Powersoil	0.781671	81	22.7272	Threatened	n/a	NT	Kueneman JG, Bletz MC, McKenzie VJ, Becker CG, Joseph MB, Abarca JG, et al. Community richness of amphibian skin bacteria correlates with bioclimate at the global scale. Nat Ecol Evol. 2019;3:381–389.
Hyloidea	Mantelidae	Boophis	popi	November	2014	Madagascar			52	288	22.15 S 46.95 E	12262	14.7928	1350.95	Fr292.S2	10293	31	Arboreal	DNeasy Powersoil	0.841647	55	16.8287	Threatened	n/a	VU	Kueneman JG, Bletz MC, McKenzie VJ, Becker CG, Joseph MB, Abarca JG, et al. Community richness of amphibian skin bacteria correlates with bioclimate at the global scale. Nat Ecol Evol. 2019;3:381–389.
Hyloidea	Mantelidae	Guibemantis	depressiceps	November	2014	Madagascar			48	223	21.25 S 47.42 E	152567	19.1755	1808.83	Fr293.S2	36322	45	Terrestrial	DNeasy Powersoil	0.781671	112	30.7144	Non-threatened	n/a	LC	Kueneman JG, Bletz MC, McKenzie VJ, Becker CG, Joseph MB, Abarca JG, et al. Community richness of amphibian skin bacteria correlates with bioclimate at the global scale. Nat Ecol Evol. 2019;3:381–389.
Hyloidea	Mantelidae	Mantella	crocea	December	2014	Madagascar			32	141	18.77 S 48.43 E	596.289	19.4106	1752.73	Fr294.S2	6218	24	Terrestrial	DNeasy Powersoil	0.841559	188	39.9403	Threatened	n/a	VU	Kueneman JG, Bletz MC, McKenzie VJ, Becker CG, Joseph MB, Abarca JG, et al. Community richness of amphibian skin bacteria correlates with bioclimate at the global scale. Nat Ecol Evol. 2019;3:381–389.
Hyloidea	Hyperoliidae	Heterixalus	betsileo	November	2014	Madagascar			48	224	21.25 S 47.42 E	120076	19.1755	1808.83	Fr295.S2	8466	29	Arboreal	DNeasy Powersoil	0.781671	155	30.8919	Non-threatened	n/a	LC	Kueneman JG, Bletz MC, McKenzie VJ, Becker CG, Joseph MB, Abarca JG, et al. Community richness of amphibian skin bacteria correlates with bioclimate at the global scale. Nat Ecol Evol. 2019;3:381–389.
Hyloidea	Mantelidae	Boophis	madagascariensis	December	2014	Madagascar			32	132	18.77 S 48.43 E	94637.6	19.4106	1752.73	Fr296.S2	13150	65	Arboreal	DNeasy Powersoil	0.841559	172	35.4331	Non-threatened	n/a	LC	Kueneman JG, Bletz MC, McKenzie VJ, Becker CG, Joseph MB, Abarca JG, et al. Community richness of amphibian skin bacteria correlates with bioclimate at the global scale. Nat Ecol Evol. 2019;3:381–389.
Hyloidea	Mantelidae	Mantidactylus	cowanii	November	2014	Madagascar			51	277	21.29 S 47.43 E	34854.5	18.5921	1723.4	Fr297.S2	2853	40	Aquatic	DNeasy Powersoil	0.823371	37	14.9809	Threatened	n/a	NT	Kueneman JG, Bletz MC, McKenzie VJ, Becker CG, Joseph MB, Abarca JG, et al. Community richness of amphibian skin bacteria correlates with bioclimate at the global scale. Nat Ecol Evol. 2019;3:381–389.
Hyloidea	Mantelidae	Boophis	quasiboehmei	November	2014	Madagascar			51	266	21.29 S 47.43 E	10362.6	18.5921	1723.4	Fr298.S2	11082	35	Arboreal	DNeasy Powersoil	0.823371	217	42.9439	Threatened	n/a	NT	Kueneman JG, Bletz MC, McKenzie VJ, Becker CG, Joseph MB, Abarca JG, et al. Community richness of amphibian skin bacteria correlates with bioclimate at the global scale. Nat Ecol Evol. 2019;3:381–389.
Hyloidea	Microhylidae	Platypelis	grandis	November	2014	Madagascar			56	315	22.48 S 46.95 E	145482	19.4512	1234.81	Fr299.S2	20507	88	Arboreal	DNeasy Powersoil	0.735459	70	19.1057	Non-threatened	n/a	LC	Kueneman JG, Bletz MC, McKenzie VJ, Becker CG, Joseph MB, Abarca JG, et al. Community richness of amphibian skin bacteria correlates with bioclimate at the global scale. Nat Ecol Evol. 2019;3:381–389.
Hyloidea	Mantelidae	Mantidactylus	bourgati	November	2014	Madagascar			53	294	22.17 S 46.9 E	1512.35	12.376	1360.92	Fr301.S2	4717	40	Aquatic	DNeasy Powersoil	0.488388	166	34.57	Threatened	n/a	EN	Kueneman JG, Bletz MC, McKenzie VJ, Becker CG, Joseph MB, Abarca JG, et al. Community richness of amphibian skin bacteria correlates with bioclimate at the global scale. Nat Ecol Evol. 2019;3:381–389.
Hyloidea	Hyperoliidae	Heterixalus	betsileo	November	2014	Madagascar			48	224	21.25 S 47.42 E	120076	19.1755	1808.83	Fr303.S2	10284	29	Arboreal	DNeasy Powersoil	0.781671	183	37.7053	Non-threatened	n/a	LC	Kueneman JG, Bletz MC, McKenzie VJ, Becker CG, Joseph MB, Abarca JG, et al. Community richness of amphibian skin bacteria correlates with bioclimate at the global scale. Nat Ecol Evol. 2019;3:381–389.
Hyloidea	Mantelidae	Mantidactylus	cowanii	November	2014	Madagascar			51	277	21.29 S 47.43 E	34854.5	18.5921	1723.4	Fr304.S2	18959	40	Aquatic	DNeasy Powersoil	0.823371	50	17.0784	Threatened	n/a	NT	Kueneman JG, Bletz MC, McKenzie VJ, Becker CG, Joseph MB, Abarca JG, et al. Community richness of amphibian skin bacteria correlates with bioclimate at the global scale. Nat Ecol Evol. 2019;3:381–389.
Hyloidea	Mantelidae	Mantidactylus	cowanii	November	2014	Madagascar			51	277	21.29 S 47.43 E	34854.5	18.5921	1723.4	Fr305.S2	7726	40	Aquatic	DNeasy Powersoil	0.823371	77	29.2794	Threatened	n/a	NT	Kueneman JG, Bletz MC, McKenzie VJ, Becker CG, Joseph MB, Abarca JG, et al. Community richness of amphibian skin bacteria correlates with bioclimate at the global scale. Nat Ecol Evol. 2019;3:381–389.
Hyloidea	Mantelidae	Mantidactylus	cowanii	November	2014	Madagascar			51	277	21.29 S 47.43 E	34854.5	18.5921	1723.4	Fr306.S2	8371	40	Aquatic	DNeasy Powersoil	0.823371	83	22.5071	Threatened	n/a	NT	Kueneman JG, Bletz MC, McKenzie VJ, Becker CG, Joseph MB, Abarca JG, et al. Community richness of amphibian skin bacteria correlates with bioclimate at the global scale. Nat Ecol Evol. 2019;3:381–389.
Hyloidea	Mantelidae	Boophis	obscurus	November	2014	Madagascar			57	317	22.5 S 46.96 E	10552.8	19.4889	1261.21	Fr308.S2	8810	81.9	Arboreal	DNeasy Powersoil	0.798671	92	21.9977	Threatened	n/a	NT	Kueneman JG, Bletz MC, McKenzie VJ, Becker CG, Joseph MB, Abarca JG, et al. Community richness of amphibian skin bacteria correlates with bioclimate at the global scale. Nat Ecol Evol. 2019;3:381–389.
Hyloidea	Mantelidae	Mantidactylus	mocquardi	November	2014	Madagascar			51	281	21.29 S 47.43 E	146940	18.5921	1723.4	Fr310.S2	20129	55	Terrestrial	DNeasy Powersoil	0.823371	199	33.3805	Non-threatened	n/a	LC	Kueneman JG, Bletz MC, McKenzie VJ, Becker CG, Joseph MB, Abarca JG, et al. Community richness of amphibian skin bacteria correlates with bioclimate at the global scale. Nat Ecol Evol. 2019;3:381–389.
Hyloidea	Mantelidae	Mantidactylus	mocquardi	November	2014	Madagascar			51	281	21.29 S 47.43 E	146940	18.5921	1723.4	Fr312.S2	8011	55	Terrestrial	DNeasy Powersoil	0.823371	168	31.046	Non-threatened	n/a	LC	Kueneman JG, Bletz MC, McKenzie VJ, Becker CG, Joseph MB, Abarca JG, et al. Community richness of amphibian skin bacteria correlates with bioclimate at the global scale. Nat Ecol Evol. 2019;3:381–389.
Hyloidea	Mantelidae	Mantidactylus	mocquardi	November	2014	Madagascar			51	281	21.29 S 47.43 E	146940	18.5921	1723.4	Fr313.S2	11136	55	Terrestrial	DNeasy Powersoil	0.823371	103	25.3602	Non-threatened	n/a	LC	Kueneman JG, Bletz MC, McKenzie VJ, Becker CG, Joseph MB, Abarca JG, et al. Community richness of amphibian skin bacteria correlates with bioclimate at the global scale. Nat Ecol Evol. 2019;3:381–389.
Hyloidea	Mantelidae	Mantidactylus	mocquardi	November	2014	Madagascar			51	281	21.29 S 47.43 E	146940	18.5921	1723.4	Fr314.S2	5958	55	Terrestrial	DNeasy Powersoil	0.823371	49	17.1314	Non-threatened	n/a	LC	Kueneman JG, Bletz MC, McKenzie VJ, Becker CG, Joseph MB, Abarca JG, et al. Community richness of amphibian skin bacteria correlates with bioclimate at the global scale. Nat Ecol Evol. 2019;3:381–389.
Hyloidea	Mantelidae	Boophis	madagascariensis	November	2014	Madagascar			51	264	21.29 S 47.43 E	94637.6	18.5921	1723.4	Fr315.S2	18500	65	Arboreal	DNeasy Powersoil	0.823371	209	33.9659	Non-threatened	n/a	LC	Kueneman JG, Bletz MC, McKenzie VJ, Becker CG, Joseph MB, Abarca JG, et al. Community richness of amphibian skin bacteria correlates with bioclimate at the global scale. Nat Ecol Evol. 2019;3:381–389.
Hyloidea	Mantelidae	Boophis	madagascariensis	January	2014	Madagascar			46	208	21.24 S 47.4 E	94637.6	18.2988	1639.83	Fr316.S2	10842	65	Arboreal	DNeasy Powersoil	0.819641	62	20.7086	Non-threatened	n/a	LC	Kueneman JG, Bletz MC, McKenzie VJ, Becker CG, Joseph MB, Abarca JG, et al. Community richness of amphibian skin bacteria correlates with bioclimate at the global scale. Nat Ecol Evol. 2019;3:381–389.
Hyloidea	Mantelidae	Boophis	madagascariensis	November	2014	Madagascar			51	264	21.29 S 47.43 E	94637.6	18.5921	1723.4	Fr317.S2	20269	65	Arboreal	DNeasy Powersoil	0.823371	88	22.4891	Non-threatened	n/a	LC	Kueneman JG, Bletz MC, McKenzie VJ, Becker CG, Joseph MB, Abarca JG, et al. Community richness of amphibian skin bacteria correlates with bioclimate at the global scale. Nat Ecol Evol. 2019;3:381–389.
Hyloidea	Mantelidae	Boophis	quasiboehmei	November	2014	Madagascar			51	266	21.29 S 47.43 E	10362.6	18.5921	1723.4	Fr320.S2	12394	35	Arboreal	DNeasy Powersoil	0.823371	84	23.6718	Threatened	n/a	NT	Kueneman JG, Bletz MC, McKenzie VJ, Becker CG, Joseph MB, Abarca JG, et al. Community richness of amphibian skin bacteria correlates with bioclimate at the global scale. Nat Ecol Evol. 2019;3:381–389.
Hyloidea	Mantelidae	Boophis	madagascariensis	December	2014	Madagascar			36	168	18.93 S 48.41 E	94637.6	19.2904	1854.3	Fr321.S2	8945	65	Arboreal	DNeasy Powersoil	0.804253	191	37.5216	Non-threatened	n/a	LC	Kueneman JG, Bletz MC, McKenzie VJ, Becker CG, Joseph MB, Abarca JG, et al. Community richness of amphibian skin bacteria correlates with bioclimate at the global scale. Nat Ecol Evol. 2019;3:381–389.
Hyloidea	Mantelidae	Boophis	microtympanum	November	2014	Madagascar			53	293	22.17 S 46.9 E	34739	12.376	1360.92	Fr322.S2	9008	30	Arboreal	DNeasy Powersoil	0.488388	57	18.2356	Non-threatened	n/a	LC	Kueneman JG, Bletz MC, McKenzie VJ, Becker CG, Joseph MB, Abarca JG, et al. Community richness of amphibian skin bacteria correlates with bioclimate at the global scale. Nat Ecol Evol. 2019;3:381–389.
Hyloidea	Mantelidae	Mantidactylus	grandidieri	November	2014	Madagascar			51	278	21.29 S 47.43 E	37069.8	18.5921	1723.4	Fr323.S2	14766	98	Aquatic	DNeasy Powersoil	0.823371	134	26.0872	Non-threatened	n/a	LC	Kueneman JG, Bletz MC, McKenzie VJ, Becker CG, Joseph MB, Abarca JG, et al. Community richness of amphibian skin bacteria correlates with bioclimate at the global scale. Nat Ecol Evol. 2019;3:381–389.
Hyloidea	Microhylidae	Anodonthyla	boulengerii	November	2014	Madagascar			57	316	22.5 S 46.96 E	91676.2	19.4889	1261.21	Fr324.S2	7890	22	Aquatic	DNeasy Powersoil	0.798671	132	31.8624	Threatened	n/a	NT	Kueneman JG, Bletz MC, McKenzie VJ, Becker CG, Joseph MB, Abarca JG, et al. Community richness of amphibian skin bacteria correlates with bioclimate at the global scale. Nat Ecol Evol. 2019;3:381–389.
Hyloidea	Mantelidae	Mantidactylus	grandidieri	November	2014	Madagascar			51	278	21.29 S 47.43 E	37069.8	18.5921	1723.4	Fr325.S2	29197	98	Aquatic	DNeasy Powersoil	0.823371	168	33.1793	Non-threatened	n/a	LC	Kueneman JG, Bletz MC, McKenzie VJ, Becker CG, Joseph MB, Abarca JG, et al. Community richness of amphibian skin bacteria correlates with bioclimate at the global scale. Nat Ecol Evol. 2019;3:381–389.
Hyloidea	Mantelidae	Mantidactylus	betsileanus	December	2014	Madagascar			32	142	18.77 S 48.43 E	98873.7	19.4106	1752.73	Fr326.S2	4643	28	Terrestrial	DNeasy Powersoil	0.841559	178	37.5841	Non-threatened	n/a	LC	Kueneman JG, Bletz MC, McKenzie VJ, Becker CG, Joseph MB, Abarca JG, et al. Community richness of amphibian skin bacteria correlates with bioclimate at the global scale. Nat Ecol Evol. 2019;3:381–389.
Hyloidea	Mantelidae	Boophis	quasiboehmei	November	2014	Madagascar			51	266	21.29 S 47.43 E	10362.6	18.5921	1723.4	Fr328.S2	14158	35	Arboreal	DNeasy Powersoil	0.823371	65	19.8699	Threatened	n/a	NT	Kueneman JG, Bletz MC, McKenzie VJ, Becker CG, Joseph MB, Abarca JG, et al. Community richness of amphibian skin bacteria correlates with bioclimate at the global scale. Nat Ecol Evol. 2019;3:381–389.
Hyloidea	Mantelidae	Boophis	reticulatus	November	2014	Madagascar			51	267	21.29 S 47.43 E	70020.8	18.5921	1723.4	Fr329.S2	8360	35	Arboreal	DNeasy Powersoil	0.823371	31	13.2402	Non-threatened	n/a	LC	Kueneman JG, Bletz MC, McKenzie VJ, Becker CG, Joseph MB, Abarca JG, et al. Community richness of amphibian skin bacteria correlates with bioclimate at the global scale. Nat Ecol Evol. 2019;3:381–389.
Hyloidea	Mantelidae	Mantidactylus	cowanii	November	2014	Madagascar			51	277	21.29 S 47.43 E	34854.5	18.5921	1723.4	Fr330.S2	9622	40	Aquatic	DNeasy Powersoil	0.823371	110	27.6563	Threatened	n/a	NT	Kueneman JG, Bletz MC, McKenzie VJ, Becker CG, Joseph MB, Abarca JG, et al. Community richness of amphibian skin bacteria correlates with bioclimate at the global scale. Nat Ecol Evol. 2019;3:381–389.
Hyloidea	Mantelidae	Boophis	madagascariensis	November	2014	Madagascar			51	264	21.29 S 47.43 E	94637.6	18.5921	1723.4	Fr331.S2	13543	65	Arboreal	DNeasy Powersoil	0.823371	22	12.413	Non-threatened	n/a	LC	Kueneman JG, Bletz MC, McKenzie VJ, Becker CG, Joseph MB, Abarca JG, et al. Community richness of amphibian skin bacteria correlates with bioclimate at the global scale. Nat Ecol Evol. 2019;3:381–389.
Hyloidea	Mantelidae	Gephyromantis	tschenki	November	2014	Madagascar			51	271	21.29 S 47.43 E	12873.2	18.5921	1723.4	Fr333.S2	8581	36	Terrestrial	DNeasy Powersoil	0.823371	40	15.8716	Non-threatened	n/a	LC	Kueneman JG, Bletz MC, McKenzie VJ, Becker CG, Joseph MB, Abarca JG, et al. Community richness of amphibian skin bacteria correlates with bioclimate at the global scale. Nat Ecol Evol. 2019;3:381–389.
Hyloidea	Mantelidae	Gephyromantis	tschenki	November	2014	Madagascar			51	271	21.29 S 47.43 E	12873.2	18.5921	1723.4	Fr334.S2	13186	36	Terrestrial	DNeasy Powersoil	0.823371	188	36.417	Non-threatened	n/a	LC	Kueneman JG, Bletz MC, McKenzie VJ, Becker CG, Joseph MB, Abarca JG, et al. Community richness of amphibian skin bacteria correlates with bioclimate at the global scale. Nat Ecol Evol. 2019;3:381–389.
Hyloidea	Mantelidae	Boophis	luteus	November	2014	Madagascar			51	263	21.29 S 47.43 E	45975.6	18.5921	1723.4	Fr335.S2	7764	40	Arboreal	DNeasy Powersoil	0.823371	52	25.3424	Non-threatened	n/a	LC	Kueneman JG, Bletz MC, McKenzie VJ, Becker CG, Joseph MB, Abarca JG, et al. Community richness of amphibian skin bacteria correlates with bioclimate at the global scale. Nat Ecol Evol. 2019;3:381–389.
Hyloidea	Mantelidae	Boophis	luteus	November	2014	Madagascar			51	263	21.29 S 47.43 E	45975.6	18.5921	1723.4	Fr336.S2	8434	40	Arboreal	DNeasy Powersoil	0.823371	28	13.161	Non-threatened	n/a	LC	Kueneman JG, Bletz MC, McKenzie VJ, Becker CG, Joseph MB, Abarca JG, et al. Community richness of amphibian skin bacteria correlates with bioclimate at the global scale. Nat Ecol Evol. 2019;3:381–389.
Hyloidea	Mantelidae	Mantidactylus	opiparis	November	2014	Madagascar			51	282	21.29 S 47.43 E	82534	18.5921	1723.4	Fr337.S2	7986	26	Terrestrial	DNeasy Powersoil	0.823371	59	17.6995	Non-threatened	n/a	LC	Kueneman JG, Bletz MC, McKenzie VJ, Becker CG, Joseph MB, Abarca JG, et al. Community richness of amphibian skin bacteria correlates with bioclimate at the global scale. Nat Ecol Evol. 2019;3:381–389.
Hyloidea	Mantelidae	Mantidactylus	betsileanus	November	2014	Madagascar			51	274	21.29 S 47.43 E	98873.7	18.5921	1723.4	Fr338.S2	8192	28	Terrestrial	DNeasy Powersoil	0.823371	69	20.8747	Non-threatened	n/a	LC	Kueneman JG, Bletz MC, McKenzie VJ, Becker CG, Joseph MB, Abarca JG, et al. Community richness of amphibian skin bacteria correlates with bioclimate at the global scale. Nat Ecol Evol. 2019;3:381–389.
Hyloidea	Mantelidae	Gephyromantis	kintana	November	2014	Madagascar			59	333	22.62 S 45.37 E	1125.24	22.2886	807.57	Fr341.S2	14320	38	Terrestrial	DNeasy Powersoil	0.341788	55	19.6253	Threatened	n/a	EN	Kueneman JG, Bletz MC, McKenzie VJ, Becker CG, Joseph MB, Abarca JG, et al. Community richness of amphibian skin bacteria correlates with bioclimate at the global scale. Nat Ecol Evol. 2019;3:381–389.
Hyloidea	Mantelidae	Gephyromantis	kintana	November	2014	Madagascar			59	333	22.62 S 45.37 E	1125.24	22.2886	807.57	Fr342.S2	10178	38	Terrestrial	DNeasy Powersoil	0.341788	132	30.9366	Threatened	n/a	EN	Kueneman JG, Bletz MC, McKenzie VJ, Becker CG, Joseph MB, Abarca JG, et al. Community richness of amphibian skin bacteria correlates with bioclimate at the global scale. Nat Ecol Evol. 2019;3:381–389.
Hyloidea	Mantelidae	Gephyromantis	kintana	November	2014	Madagascar			59	333	22.62 S 45.37 E	1125.24	22.2886	807.57	Fr344.S2	13096	38	Terrestrial	DNeasy Powersoil	0.341788	53	18.4431	Threatened	n/a	EN	Kueneman JG, Bletz MC, McKenzie VJ, Becker CG, Joseph MB, Abarca JG, et al. Community richness of amphibian skin bacteria correlates with bioclimate at the global scale. Nat Ecol Evol. 2019;3:381–389.
Hyloidea	Mantelidae	Mantidactylus	ulcerosus	November	2014	Madagascar			55	301	22.48 S 45.38 E	55908.4	22.3393	811.69	Fr346.S2	7911	34	Aquatic	DNeasy Powersoil	0.442012	170	34.0856	Non-threatened	n/a	LC	Kueneman JG, Bletz MC, McKenzie VJ, Becker CG, Joseph MB, Abarca JG, et al. Community richness of amphibian skin bacteria correlates with bioclimate at the global scale. Nat Ecol Evol. 2019;3:381–389.
Hyloidea	Mantelidae	Mantidactylus	ulcerosus	November	2014	Madagascar			55	301	22.48 S 45.38 E	55908.4	22.3393	811.69	Fr348.S2	5027	34	Aquatic	DNeasy Powersoil	0.442012	204	37.8477	Non-threatened	n/a	LC	Kueneman JG, Bletz MC, McKenzie VJ, Becker CG, Joseph MB, Abarca JG, et al. Community richness of amphibian skin bacteria correlates with bioclimate at the global scale. Nat Ecol Evol. 2019;3:381–389.
Hyloidea	Mantelidae	Gephyromantis	corvus	November	2014	Madagascar			55	300	22.48 S 45.38 E	1013.36	22.3393	811.69	Fr352.S2	5675	43	Terrestrial	DNeasy Powersoil	0.442012	76	23.2855	Threatened	n/a	EN	Kueneman JG, Bletz MC, McKenzie VJ, Becker CG, Joseph MB, Abarca JG, et al. Community richness of amphibian skin bacteria correlates with bioclimate at the global scale. Nat Ecol Evol. 2019;3:381–389.
Hyloidea	Mantelidae	Gephyromantis	sculpturatus	December	2014	Madagascar			63	250	21.26 S 47.42 E	19277.5	18.9098	1761.75	Fr359.S2	5007	43	Terrestrial	DNeasy Powersoil	0.827718	204	38.2855	Non-threatened	n/a	LC	Kueneman JG, Bletz MC, McKenzie VJ, Becker CG, Joseph MB, Abarca JG, et al. Community richness of amphibian skin bacteria correlates with bioclimate at the global scale. Nat Ecol Evol. 2019;3:381–389.
Hyloidea	Mantelidae	Boophis	obscurus	November	2014	Madagascar			55	299	22.48 S 45.38 E	10552.8	22.3393	811.69	Fr364.S2	6578	81.9	Arboreal	DNeasy Powersoil	0.442012	57	17.4787	Threatened	n/a	NT	Kueneman JG, Bletz MC, McKenzie VJ, Becker CG, Joseph MB, Abarca JG, et al. Community richness of amphibian skin bacteria correlates with bioclimate at the global scale. Nat Ecol Evol. 2019;3:381–389.
Hyloidea	Microhylidae	Scaphiophryne	marmorata	December	2014	Madagascar			32	148	18.77 S 48.43 E	13488.1	19.4106	1752.73	Fr366.S2	7205	36	Aquatic	DNeasy Powersoil	0.841559	163	38.6526	Threatened	n/a	VU	Kueneman JG, Bletz MC, McKenzie VJ, Becker CG, Joseph MB, Abarca JG, et al. Community richness of amphibian skin bacteria correlates with bioclimate at the global scale. Nat Ecol Evol. 2019;3:381–389.
Hyloidea	Mantelidae	Mantidactylus	bourgati	November	2014	Madagascar			53	294	22.17 S 46.9 E	1512.35	12.376	1360.92	Fr368.S2	4645	40	Aquatic	DNeasy Powersoil	0.488388	165	32.1832	Threatened	n/a	EN	Kueneman JG, Bletz MC, McKenzie VJ, Becker CG, Joseph MB, Abarca JG, et al. Community richness of amphibian skin bacteria correlates with bioclimate at the global scale. Nat Ecol Evol. 2019;3:381–389.
Hyloidea	Mantelidae	Mantella	expectata	November	2014	Madagascar			58	331	22.59 S 45.36 E	1308.54	21.9816	812.162	Fr372.S2	5151	26	Terrestrial	DNeasy Powersoil	0.323682	83	25.1118	Threatened	n/a	EN	Kueneman JG, Bletz MC, McKenzie VJ, Becker CG, Joseph MB, Abarca JG, et al. Community richness of amphibian skin bacteria correlates with bioclimate at the global scale. Nat Ecol Evol. 2019;3:381–389.
Hyloidea	Mantelidae	Mantella	expectata	November	2014	Madagascar			58	331	22.59 S 45.36 E	1308.54	21.9816	812.162	Fr373.S2	8877	26	Terrestrial	DNeasy Powersoil	0.323682	81	21.4664	Threatened	n/a	EN	Kueneman JG, Bletz MC, McKenzie VJ, Becker CG, Joseph MB, Abarca JG, et al. Community richness of amphibian skin bacteria correlates with bioclimate at the global scale. Nat Ecol Evol. 2019;3:381–389.
Hyloidea	Mantelidae	Mantella	expectata	November	2014	Madagascar			58	331	22.59 S 45.36 E	1308.54	21.9816	812.162	Fr377.S2	2590	26	Terrestrial	DNeasy Powersoil	0.323682	67	20.8965	Threatened	n/a	EN	Kueneman JG, Bletz MC, McKenzie VJ, Becker CG, Joseph MB, Abarca JG, et al. Community richness of amphibian skin bacteria correlates with bioclimate at the global scale. Nat Ecol Evol. 2019;3:381–389.
Hyloidea	Mantelidae	Mantella	expectata	November	2014	Madagascar			58	331	22.59 S 45.36 E	1308.54	21.9816	812.162	Fr378.S2	7929	26	Terrestrial	DNeasy Powersoil	0.323682	38	15.8338	Threatened	n/a	EN	Kueneman JG, Bletz MC, McKenzie VJ, Becker CG, Joseph MB, Abarca JG, et al. Community richness of amphibian skin bacteria correlates with bioclimate at the global scale. Nat Ecol Evol. 2019;3:381–389.
Hyloidea	Mantelidae	Mantella	expectata	November	2014	Madagascar			58	331	22.59 S 45.36 E	1308.54	21.9816	812.162	Fr379.S2	17026	26	Terrestrial	DNeasy Powersoil	0.323682	141	28.7047	Threatened	n/a	EN	Kueneman JG, Bletz MC, McKenzie VJ, Becker CG, Joseph MB, Abarca JG, et al. Community richness of amphibian skin bacteria correlates with bioclimate at the global scale. Nat Ecol Evol. 2019;3:381–389.
Hyloidea	Mantelidae	Gephyromantis	kintana	November	2014	Madagascar			58	330	22.59 S 45.36 E	1125.24	21.9816	812.162	Fr380.S2	5324	38	Terrestrial	DNeasy Powersoil	0.323682	93	24.6181	Threatened	n/a	EN	Kueneman JG, Bletz MC, McKenzie VJ, Becker CG, Joseph MB, Abarca JG, et al. Community richness of amphibian skin bacteria correlates with bioclimate at the global scale. Nat Ecol Evol. 2019;3:381–389.
Hyloidea	Mantelidae	Gephyromantis	kintana	November	2014	Madagascar			58	330	22.59 S 45.36 E	1125.24	21.9816	812.162	Fr381.S2	4846	38	Terrestrial	DNeasy Powersoil	0.323682	66	20.283	Threatened	n/a	EN	Kueneman JG, Bletz MC, McKenzie VJ, Becker CG, Joseph MB, Abarca JG, et al. Community richness of amphibian skin bacteria correlates with bioclimate at the global scale. Nat Ecol Evol. 2019;3:381–389.
Hyloidea	Mantelidae	Gephyromantis	kintana	November	2014	Madagascar			58	330	22.59 S 45.36 E	1125.24	21.9816	812.162	Fr382.S2	11631	38	Terrestrial	DNeasy Powersoil	0.323682	112	25.9416	Threatened	n/a	EN	Kueneman JG, Bletz MC, McKenzie VJ, Becker CG, Joseph MB, Abarca JG, et al. Community richness of amphibian skin bacteria correlates with bioclimate at the global scale. Nat Ecol Evol. 2019;3:381–389.
Hyloidea	Mantelidae	Gephyromantis	kintana	November	2014	Madagascar			58	330	22.59 S 45.36 E	1125.24	21.9816	812.162	Fr383.S2	5476	38	Terrestrial	DNeasy Powersoil	0.323682	69	28.3505	Threatened	n/a	EN	Kueneman JG, Bletz MC, McKenzie VJ, Becker CG, Joseph MB, Abarca JG, et al. Community richness of amphibian skin bacteria correlates with bioclimate at the global scale. Nat Ecol Evol. 2019;3:381–389.
Hyloidea	Mantelidae	Gephyromantis	kintana	November	2014	Madagascar			58	330	22.59 S 45.36 E	1125.24	21.9816	812.162	Fr384.S2	12801	38	Terrestrial	DNeasy Powersoil	0.323682	94	23.3165	Threatened	n/a	EN	Kueneman JG, Bletz MC, McKenzie VJ, Becker CG, Joseph MB, Abarca JG, et al. Community richness of amphibian skin bacteria correlates with bioclimate at the global scale. Nat Ecol Evol. 2019;3:381–389.
Hyloidea	Mantelidae	Gephyromantis	kintana	November	2014	Madagascar			58	330	22.59 S 45.36 E	1125.24	21.9816	812.162	Fr385.S2	10701	38	Terrestrial	DNeasy Powersoil	0.323682	131	28.0969	Threatened	n/a	EN	Kueneman JG, Bletz MC, McKenzie VJ, Becker CG, Joseph MB, Abarca JG, et al. Community richness of amphibian skin bacteria correlates with bioclimate at the global scale. Nat Ecol Evol. 2019;3:381–389.
Hyloidea	Mantelidae	Gephyromantis	kintana	November	2014	Madagascar			58	330	22.59 S 45.36 E	1125.24	21.9816	812.162	Fr386.S2	5331	38	Terrestrial	DNeasy Powersoil	0.323682	77	22.4569	Threatened	n/a	EN	Kueneman JG, Bletz MC, McKenzie VJ, Becker CG, Joseph MB, Abarca JG, et al. Community richness of amphibian skin bacteria correlates with bioclimate at the global scale. Nat Ecol Evol. 2019;3:381–389.
Hyloidea	Mantelidae	Gephyromantis	kintana	November	2014	Madagascar			58	330	22.59 S 45.36 E	1125.24	21.9816	812.162	Fr389.S2	9088	38	Terrestrial	DNeasy Powersoil	0.323682	36	15.6349	Threatened	n/a	EN	Kueneman JG, Bletz MC, McKenzie VJ, Becker CG, Joseph MB, Abarca JG, et al. Community richness of amphibian skin bacteria correlates with bioclimate at the global scale. Nat Ecol Evol. 2019;3:381–389.
Hyloidea	Ptychadenidae	Ptychadena	mascareniensis	November	2014	Madagascar			48	227	21.25 S 47.42 E	7.13927e+06	19.1755	1808.83	Fr390.S2	10256	40	Aquatic	DNeasy Powersoil	0.781671	211	42.3804	Non-threatened	n/a	LC	Kueneman JG, Bletz MC, McKenzie VJ, Becker CG, Joseph MB, Abarca JG, et al. Community richness of amphibian skin bacteria correlates with bioclimate at the global scale. Nat Ecol Evol. 2019;3:381–389.
Hyloidea	Microhylidae	Anodonthyla	montana	November	2014	Madagascar			54	295	22.2 S 46.9 E	710.258	12.2588	1354.82	Fr391.S2	11192	34	Aquatic	DNeasy Powersoil	0.380482	116	27.4304	Threatened	n/a	VU	Kueneman JG, Bletz MC, McKenzie VJ, Becker CG, Joseph MB, Abarca JG, et al. Community richness of amphibian skin bacteria correlates with bioclimate at the global scale. Nat Ecol Evol. 2019;3:381–389.
Hyloidea	Microhylidae	Scaphiophryne	gottlebei	November	2014	Madagascar			58	332	22.59 S 45.36 E	726.722	21.9816	812.162	Fr393.S2	9975	30	Aquatic	DNeasy Powersoil	0.323682	198	36.6147	Threatened	n/a	EN	Kueneman JG, Bletz MC, McKenzie VJ, Becker CG, Joseph MB, Abarca JG, et al. Community richness of amphibian skin bacteria correlates with bioclimate at the global scale. Nat Ecol Evol. 2019;3:381–389.
Hyloidea	Mantelidae	Gephyromantis	sculpturatus	December	2014	Madagascar			63	250	21.26 S 47.42 E	19277.5	18.9098	1761.75	Fr394.S2	10044	43	Terrestrial	DNeasy Powersoil	0.827718	197	34.9298	Non-threatened	n/a	LC	Kueneman JG, Bletz MC, McKenzie VJ, Becker CG, Joseph MB, Abarca JG, et al. Community richness of amphibian skin bacteria correlates with bioclimate at the global scale. Nat Ecol Evol. 2019;3:381–389.
Hyloidea	Mantelidae	Gephyromantis	sculpturatus	December	2014	Madagascar			63	250	21.26 S 47.42 E	19277.5	18.9098	1761.75	Fr395.S2	15640	43	Terrestrial	DNeasy Powersoil	0.827718	236	40.9617	Non-threatened	n/a	LC	Kueneman JG, Bletz MC, McKenzie VJ, Becker CG, Joseph MB, Abarca JG, et al. Community richness of amphibian skin bacteria correlates with bioclimate at the global scale. Nat Ecol Evol. 2019;3:381–389.
Hyloidea	Mantelidae	Gephyromantis	sculpturatus	December	2014	Madagascar			63	250	21.26 S 47.42 E	19277.5	18.9098	1761.75	Fr396.S2	5895	43	Terrestrial	DNeasy Powersoil	0.827718	126	27.5481	Non-threatened	n/a	LC	Kueneman JG, Bletz MC, McKenzie VJ, Becker CG, Joseph MB, Abarca JG, et al. Community richness of amphibian skin bacteria correlates with bioclimate at the global scale. Nat Ecol Evol. 2019;3:381–389.
Hyloidea	Mantelidae	Gephyromantis	sculpturatus	December	2014	Madagascar			63	250	21.26 S 47.42 E	19277.5	18.9098	1761.75	Fr397.S2	9713	43	Terrestrial	DNeasy Powersoil	0.827718	178	33.4545	Non-threatened	n/a	LC	Kueneman JG, Bletz MC, McKenzie VJ, Becker CG, Joseph MB, Abarca JG, et al. Community richness of amphibian skin bacteria correlates with bioclimate at the global scale. Nat Ecol Evol. 2019;3:381–389.
Hyloidea	Mantelidae	Gephyromantis	sculpturatus	December	2014	Madagascar			63	250	21.26 S 47.42 E	19277.5	18.9098	1761.75	Fr398.S2	16819	43	Terrestrial	DNeasy Powersoil	0.827718	218	36.758	Non-threatened	n/a	LC	Kueneman JG, Bletz MC, McKenzie VJ, Becker CG, Joseph MB, Abarca JG, et al. Community richness of amphibian skin bacteria correlates with bioclimate at the global scale. Nat Ecol Evol. 2019;3:381–389.
Hyloidea	Mantelidae	Gephyromantis	sculpturatus	December	2014	Madagascar			63	250	21.26 S 47.42 E	19277.5	18.9098	1761.75	Fr400.S2	12461	43	Terrestrial	DNeasy Powersoil	0.827718	174	31.4586	Non-threatened	n/a	LC	Kueneman JG, Bletz MC, McKenzie VJ, Becker CG, Joseph MB, Abarca JG, et al. Community richness of amphibian skin bacteria correlates with bioclimate at the global scale. Nat Ecol Evol. 2019;3:381–389.
Hyloidea	Mantelidae	Gephyromantis	sculpturatus	December	2014	Madagascar			63	250	21.26 S 47.42 E	19277.5	18.9098	1761.75	Fr402.S2	3516	43	Terrestrial	DNeasy Powersoil	0.827718	106	23.6944	Non-threatened	n/a	LC	Kueneman JG, Bletz MC, McKenzie VJ, Becker CG, Joseph MB, Abarca JG, et al. Community richness of amphibian skin bacteria correlates with bioclimate at the global scale. Nat Ecol Evol. 2019;3:381–389.
Hyloidea	Mantelidae	Gephyromantis	sculpturatus	December	2014	Madagascar			63	250	21.26 S 47.42 E	19277.5	18.9098	1761.75	Fr403.S2	7168	43	Terrestrial	DNeasy Powersoil	0.827718	164	32.6367	Non-threatened	n/a	LC	Kueneman JG, Bletz MC, McKenzie VJ, Becker CG, Joseph MB, Abarca JG, et al. Community richness of amphibian skin bacteria correlates with bioclimate at the global scale. Nat Ecol Evol. 2019;3:381–389.
Hyloidea	Mantelidae	Gephyromantis	sculpturatus	December	2014	Madagascar			63	250	21.26 S 47.42 E	19277.5	18.9098	1761.75	Fr404.S2	17367	43	Terrestrial	DNeasy Powersoil	0.827718	191	36.9978	Non-threatened	n/a	LC	Kueneman JG, Bletz MC, McKenzie VJ, Becker CG, Joseph MB, Abarca JG, et al. Community richness of amphibian skin bacteria correlates with bioclimate at the global scale. Nat Ecol Evol. 2019;3:381–389.
Hyloidea	Mantelidae	Gephyromantis	sculpturatus	December	2014	Madagascar			63	250	21.26 S 47.42 E	19277.5	18.9098	1761.75	Fr405.S2	12581	43	Terrestrial	DNeasy Powersoil	0.827718	231	38.4441	Non-threatened	n/a	LC	Kueneman JG, Bletz MC, McKenzie VJ, Becker CG, Joseph MB, Abarca JG, et al. Community richness of amphibian skin bacteria correlates with bioclimate at the global scale. Nat Ecol Evol. 2019;3:381–389.
Hyloidea	Mantelidae	Gephyromantis	sculpturatus	December	2014	Madagascar			63	250	21.26 S 47.42 E	19277.5	18.9098	1761.75	Fr406.S2	3231	43	Terrestrial	DNeasy Powersoil	0.827718	129	29.3158	Non-threatened	n/a	LC	Kueneman JG, Bletz MC, McKenzie VJ, Becker CG, Joseph MB, Abarca JG, et al. Community richness of amphibian skin bacteria correlates with bioclimate at the global scale. Nat Ecol Evol. 2019;3:381–389.
Hyloidea	Mantelidae	Mantidactylus	aerumnalis	November	2014	Madagascar			56	308	22.48 S 46.95 E	20919.8	19.4512	1234.81	Fr407.S2	26363	27	Terrestrial	DNeasy Powersoil	0.735459	47	14.5559	Non-threatened	n/a	LC	Kueneman JG, Bletz MC, McKenzie VJ, Becker CG, Joseph MB, Abarca JG, et al. Community richness of amphibian skin bacteria correlates with bioclimate at the global scale. Nat Ecol Evol. 2019;3:381–389.
Hyloidea	Mantelidae	Gephyromantis	tschenki	December	2014	Madagascar			63	251	21.26 S 47.42 E	12873.2	18.9098	1761.75	Fr410.S2	4886	36	Terrestrial	DNeasy Powersoil	0.827718	113	27.1982	Non-threatened	n/a	LC	Kueneman JG, Bletz MC, McKenzie VJ, Becker CG, Joseph MB, Abarca JG, et al. Community richness of amphibian skin bacteria correlates with bioclimate at the global scale. Nat Ecol Evol. 2019;3:381–389.
Hyloidea	Mantelidae	Gephyromantis	tschenki	December	2014	Madagascar			63	251	21.26 S 47.42 E	12873.2	18.9098	1761.75	Fr411.S2	11065	36	Terrestrial	DNeasy Powersoil	0.827718	311	45.9214	Non-threatened	n/a	LC	Kueneman JG, Bletz MC, McKenzie VJ, Becker CG, Joseph MB, Abarca JG, et al. Community richness of amphibian skin bacteria correlates with bioclimate at the global scale. Nat Ecol Evol. 2019;3:381–389.
Hyloidea	Mantelidae	Spinomantis	aglavei	December	2014	Madagascar			63	256	21.26 S 47.42 E	102506	18.9098	1761.75	Fr412.S2	11056	48	Arboreal	DNeasy Powersoil	0.827718	37	15.46	Non-threatened	n/a	LC	Kueneman JG, Bletz MC, McKenzie VJ, Becker CG, Joseph MB, Abarca JG, et al. Community richness of amphibian skin bacteria correlates with bioclimate at the global scale. Nat Ecol Evol. 2019;3:381–389.
Hyloidea	Mantelidae	Spinomantis	aglavei	December	2014	Madagascar			63	256	21.26 S 47.42 E	102506	18.9098	1761.75	Fr413.S2	10403	48	Arboreal	DNeasy Powersoil	0.827718	117	27.2601	Non-threatened	n/a	LC	Kueneman JG, Bletz MC, McKenzie VJ, Becker CG, Joseph MB, Abarca JG, et al. Community richness of amphibian skin bacteria correlates with bioclimate at the global scale. Nat Ecol Evol. 2019;3:381–389.
Hyloidea	Mantelidae	Spinomantis	aglavei	December	2014	Madagascar			63	256	21.26 S 47.42 E	102506	18.9098	1761.75	Fr414.S2	8746	48	Arboreal	DNeasy Powersoil	0.827718	47	16.4603	Non-threatened	n/a	LC	Kueneman JG, Bletz MC, McKenzie VJ, Becker CG, Joseph MB, Abarca JG, et al. Community richness of amphibian skin bacteria correlates with bioclimate at the global scale. Nat Ecol Evol. 2019;3:381–389.
Hyloidea	Mantelidae	Boophis	quasiboehmei	December	2014	Madagascar			63	249	21.26 S 47.42 E	10362.6	18.9098	1761.75	Fr417.S2	8717	35	Arboreal	DNeasy Powersoil	0.827718	62	19.474	Threatened	n/a	NT	Kueneman JG, Bletz MC, McKenzie VJ, Becker CG, Joseph MB, Abarca JG, et al. Community richness of amphibian skin bacteria correlates with bioclimate at the global scale. Nat Ecol Evol. 2019;3:381–389.
Hyloidea	Mantelidae	Boophis	quasiboehmei	December	2014	Madagascar			63	249	21.26 S 47.42 E	10362.6	18.9098	1761.75	Fr418.S2	17658	35	Arboreal	DNeasy Powersoil	0.827718	147	33.2031	Threatened	n/a	NT	Kueneman JG, Bletz MC, McKenzie VJ, Becker CG, Joseph MB, Abarca JG, et al. Community richness of amphibian skin bacteria correlates with bioclimate at the global scale. Nat Ecol Evol. 2019;3:381–389.
Hyloidea	Mantelidae	Gephyromantis	tschenki	December	2014	Madagascar			63	251	21.26 S 47.42 E	12873.2	18.9098	1761.75	Fr419.S2	10969	36	Terrestrial	DNeasy Powersoil	0.827718	74	20.92	Non-threatened	n/a	LC	Kueneman JG, Bletz MC, McKenzie VJ, Becker CG, Joseph MB, Abarca JG, et al. Community richness of amphibian skin bacteria correlates with bioclimate at the global scale. Nat Ecol Evol. 2019;3:381–389.
Hyloidea	Microhylidae	Anodonthyla	boulengerii	December	2014	Madagascar			63	248	21.26 S 47.42 E	91676.2	18.9098	1761.75	Fr420.S2	21208	22	Aquatic	DNeasy Powersoil	0.827718	101	25.923	Threatened	n/a	NT	Kueneman JG, Bletz MC, McKenzie VJ, Becker CG, Joseph MB, Abarca JG, et al. Community richness of amphibian skin bacteria correlates with bioclimate at the global scale. Nat Ecol Evol. 2019;3:381–389.
Hyloidea	Microhylidae	Anodonthyla	boulengerii	December	2014	Madagascar			63	248	21.26 S 47.42 E	91676.2	18.9098	1761.75	Fr421.S2	5555	22	Aquatic	DNeasy Powersoil	0.827718	69	19.5129	Threatened	n/a	NT	Kueneman JG, Bletz MC, McKenzie VJ, Becker CG, Joseph MB, Abarca JG, et al. Community richness of amphibian skin bacteria correlates with bioclimate at the global scale. Nat Ecol Evol. 2019;3:381–389.
Hyloidea	Mantelidae	Mantidactylus	betsileanus	December	2014	Madagascar			63	252	21.26 S 47.42 E	98873.7	18.9098	1761.75	Fr422.S2	9181	28	Terrestrial	DNeasy Powersoil	0.827718	99	25.1348	Non-threatened	n/a	LC	Kueneman JG, Bletz MC, McKenzie VJ, Becker CG, Joseph MB, Abarca JG, et al. Community richness of amphibian skin bacteria correlates with bioclimate at the global scale. Nat Ecol Evol. 2019;3:381–389.
Hyloidea	Mantelidae	Mantidactylus	grandidieri	December	2014	Madagascar			63	253	21.26 S 47.42 E	37069.8	18.9098	1761.75	Fr424.S2	20061	98	Aquatic	DNeasy Powersoil	0.827718	266	44.8297	Non-threatened	n/a	LC	Kueneman JG, Bletz MC, McKenzie VJ, Becker CG, Joseph MB, Abarca JG, et al. Community richness of amphibian skin bacteria correlates with bioclimate at the global scale. Nat Ecol Evol. 2019;3:381–389.
Hyloidea	Mantelidae	Boophis	quasiboehmei	December	2014	Madagascar			63	249	21.26 S 47.42 E	10362.6	18.9098	1761.75	Fr425.S2	7774	35	Arboreal	DNeasy Powersoil	0.827718	173	38.3606	Threatened	n/a	NT	Kueneman JG, Bletz MC, McKenzie VJ, Becker CG, Joseph MB, Abarca JG, et al. Community richness of amphibian skin bacteria correlates with bioclimate at the global scale. Nat Ecol Evol. 2019;3:381–389.
Hyloidea	Microhylidae	Anodonthyla	boulengerii	December	2014	Madagascar			63	248	21.26 S 47.42 E	91676.2	18.9098	1761.75	Fr427.S2	9329	22	Aquatic	DNeasy Powersoil	0.827718	86	22.1942	Threatened	n/a	NT	Kueneman JG, Bletz MC, McKenzie VJ, Becker CG, Joseph MB, Abarca JG, et al. Community richness of amphibian skin bacteria correlates with bioclimate at the global scale. Nat Ecol Evol. 2019;3:381–389.
Hyloidea	Microhylidae	Anodonthyla	boulengerii	December	2014	Madagascar			63	248	21.26 S 47.42 E	91676.2	18.9098	1761.75	Fr428.S2	15195	22	Aquatic	DNeasy Powersoil	0.827718	111	27.0169	Threatened	n/a	NT	Kueneman JG, Bletz MC, McKenzie VJ, Becker CG, Joseph MB, Abarca JG, et al. Community richness of amphibian skin bacteria correlates with bioclimate at the global scale. Nat Ecol Evol. 2019;3:381–389.
Hyloidea	Mantelidae	Mantidactylus	betsileanus	December	2014	Madagascar			36	173	18.93 S 48.41 E	98873.7	19.2904	1854.3	Fr430.S2	11795	28	Terrestrial	DNeasy Powersoil	0.804253	99	27.0322	Non-threatened	n/a	LC	Kueneman JG, Bletz MC, McKenzie VJ, Becker CG, Joseph MB, Abarca JG, et al. Community richness of amphibian skin bacteria correlates with bioclimate at the global scale. Nat Ecol Evol. 2019;3:381–389.
Hyloidea	Microhylidae	Anodonthyla	boulengerii	December	2014	Madagascar			63	248	21.26 S 47.42 E	91676.2	18.9098	1761.75	Fr434.S2	14148	22	Aquatic	DNeasy Powersoil	0.827718	72	20.6715	Threatened	n/a	NT	Kueneman JG, Bletz MC, McKenzie VJ, Becker CG, Joseph MB, Abarca JG, et al. Community richness of amphibian skin bacteria correlates with bioclimate at the global scale. Nat Ecol Evol. 2019;3:381–389.
Hyloidea	Microhylidae	Anodonthyla	boulengerii	December	2014	Madagascar			63	248	21.26 S 47.42 E	91676.2	18.9098	1761.75	Fr435.S2	17659	22	Aquatic	DNeasy Powersoil	0.827718	151	28.2515	Threatened	n/a	NT	Kueneman JG, Bletz MC, McKenzie VJ, Becker CG, Joseph MB, Abarca JG, et al. Community richness of amphibian skin bacteria correlates with bioclimate at the global scale. Nat Ecol Evol. 2019;3:381–389.
Hyloidea	Microhylidae	Anodonthyla	boulengerii	November	2014	Madagascar			57	316	22.5 S 46.96 E	91676.2	19.4889	1261.21	Fr436.S2	4574	22	Aquatic	DNeasy Powersoil	0.798671	72	20.7469	Threatened	n/a	NT	Kueneman JG, Bletz MC, McKenzie VJ, Becker CG, Joseph MB, Abarca JG, et al. Community richness of amphibian skin bacteria correlates with bioclimate at the global scale. Nat Ecol Evol. 2019;3:381–389.
Hyloidea	Mantelidae	Boophis	microtympanum	November	2014	Madagascar			53	293	22.17 S 46.9 E	34739	12.376	1360.92	Fr437.S2	5828	30	Arboreal	DNeasy Powersoil	0.488388	186	38.4918	Non-threatened	n/a	LC	Kueneman JG, Bletz MC, McKenzie VJ, Becker CG, Joseph MB, Abarca JG, et al. Community richness of amphibian skin bacteria correlates with bioclimate at the global scale. Nat Ecol Evol. 2019;3:381–389.
Hyloidea	Mantelidae	Aglyptodactylus	madagascariensis	December	2014	Madagascar			32	126	18.77 S 48.43 E	124912	19.4106	1752.73	Fr438.S2	10226	41	Aquatic	DNeasy Powersoil	0.841559	179	37.8453	Non-threatened	n/a	LC	Kueneman JG, Bletz MC, McKenzie VJ, Becker CG, Joseph MB, Abarca JG, et al. Community richness of amphibian skin bacteria correlates with bioclimate at the global scale. Nat Ecol Evol. 2019;3:381–389.
Hyloidea	Hyperoliidae	Heterixalus	betsileo	November	2014	Madagascar			48	224	21.25 S 47.42 E	120076	19.1755	1808.83	Fr440.S2	5763	29	Arboreal	DNeasy Powersoil	0.781671	178	36.5194	Non-threatened	n/a	LC	Kueneman JG, Bletz MC, McKenzie VJ, Becker CG, Joseph MB, Abarca JG, et al. Community richness of amphibian skin bacteria correlates with bioclimate at the global scale. Nat Ecol Evol. 2019;3:381–389.
Hyloidea	Microhylidae	Platypelis	pollicaris	December	2014	Madagascar			63	254	21.26 S 47.42 E	12442.2	18.9098	1761.75	Fr441.S2	24461	28	Arboreal	DNeasy Powersoil	0.827718	61	20.248	Non-threatened	n/a	LC	Kueneman JG, Bletz MC, McKenzie VJ, Becker CG, Joseph MB, Abarca JG, et al. Community richness of amphibian skin bacteria correlates with bioclimate at the global scale. Nat Ecol Evol. 2019;3:381–389.
Hyloidea	Microhylidae	Platypelis	pollicaris	December	2014	Madagascar			63	254	21.26 S 47.42 E	12442.2	18.9098	1761.75	Fr442.S2	11493	28	Arboreal	DNeasy Powersoil	0.827718	110	26.4855	Non-threatened	n/a	LC	Kueneman JG, Bletz MC, McKenzie VJ, Becker CG, Joseph MB, Abarca JG, et al. Community richness of amphibian skin bacteria correlates with bioclimate at the global scale. Nat Ecol Evol. 2019;3:381–389.
Hyloidea	Microhylidae	Platypelis	pollicaris	December	2014	Madagascar			63	254	21.26 S 47.42 E	12442.2	18.9098	1761.75	Fr443.S2	11827	28	Arboreal	DNeasy Powersoil	0.827718	66	18.2445	Non-threatened	n/a	LC	Kueneman JG, Bletz MC, McKenzie VJ, Becker CG, Joseph MB, Abarca JG, et al. Community richness of amphibian skin bacteria correlates with bioclimate at the global scale. Nat Ecol Evol. 2019;3:381–389.
Hyloidea	Microhylidae	Platypelis	pollicaris	December	2014	Madagascar			63	254	21.26 S 47.42 E	12442.2	18.9098	1761.75	Fr444.S2	9936	28	Arboreal	DNeasy Powersoil	0.827718	135	26.8051	Non-threatened	n/a	LC	Kueneman JG, Bletz MC, McKenzie VJ, Becker CG, Joseph MB, Abarca JG, et al. Community richness of amphibian skin bacteria correlates with bioclimate at the global scale. Nat Ecol Evol. 2019;3:381–389.
Hyloidea	Microhylidae	Platypelis	pollicaris	December	2014	Madagascar			63	254	21.26 S 47.42 E	12442.2	18.9098	1761.75	Fr445.S2	7373	28	Arboreal	DNeasy Powersoil	0.827718	39	16.2379	Non-threatened	n/a	LC	Kueneman JG, Bletz MC, McKenzie VJ, Becker CG, Joseph MB, Abarca JG, et al. Community richness of amphibian skin bacteria correlates with bioclimate at the global scale. Nat Ecol Evol. 2019;3:381–389.
Hyloidea	Microhylidae	Platypelis	pollicaris	December	2014	Madagascar			63	254	21.26 S 47.42 E	12442.2	18.9098	1761.75	Fr447.S2	12977	28	Arboreal	DNeasy Powersoil	0.827718	39	14.8694	Non-threatened	n/a	LC	Kueneman JG, Bletz MC, McKenzie VJ, Becker CG, Joseph MB, Abarca JG, et al. Community richness of amphibian skin bacteria correlates with bioclimate at the global scale. Nat Ecol Evol. 2019;3:381–389.
Hyloidea	Mantelidae	Mantidactylus	lugubris	November	2014	Madagascar			56	313	22.48 S 46.95 E	118512	19.4512	1234.81	Fr448.S2	7611	35	Aquatic	DNeasy Powersoil	0.735459	173	38.1389	Non-threatened	n/a	LC	Kueneman JG, Bletz MC, McKenzie VJ, Becker CG, Joseph MB, Abarca JG, et al. Community richness of amphibian skin bacteria correlates with bioclimate at the global scale. Nat Ecol Evol. 2019;3:381–389.
Hyloidea	Mantelidae	Gephyromantis	sculpturatus	November	2014	Madagascar			57	321	22.5 S 46.96 E	19277.5	19.4889	1261.21	Fr449.S2	12717	43	Terrestrial	DNeasy Powersoil	0.798671	100	25.1642	Non-threatened	n/a	LC	Kueneman JG, Bletz MC, McKenzie VJ, Becker CG, Joseph MB, Abarca JG, et al. Community richness of amphibian skin bacteria correlates with bioclimate at the global scale. Nat Ecol Evol. 2019;3:381–389.
Hyloidea	Microhylidae	Plethodontohyla	mihanika	December	2014	Madagascar			63	255	21.26 S 47.42 E	38922.2	18.9098	1761.75	Fr453.S2	2621	30	Arboreal	DNeasy Powersoil	0.827718	55	17.8977	Non-threatened	n/a	LC	Kueneman JG, Bletz MC, McKenzie VJ, Becker CG, Joseph MB, Abarca JG, et al. Community richness of amphibian skin bacteria correlates with bioclimate at the global scale. Nat Ecol Evol. 2019;3:381–389.
Hyloidea	Mantelidae	Gephyromantis	sculpturatus	December	2014	Madagascar			63	250	21.26 S 47.42 E	19277.5	18.9098	1761.75	Fr454.S2	6336	43	Terrestrial	DNeasy Powersoil	0.827718	145	34.1257	Non-threatened	n/a	LC	Kueneman JG, Bletz MC, McKenzie VJ, Becker CG, Joseph MB, Abarca JG, et al. Community richness of amphibian skin bacteria correlates with bioclimate at the global scale. Nat Ecol Evol. 2019;3:381–389.
Hyloidea	Mantelidae	Mantella	crocea	December	2014	Madagascar			32	141	18.77 S 48.43 E	596.289	19.4106	1752.73	Fr458.S2	6777	24	Terrestrial	DNeasy Powersoil	0.841559	170	35.6985	Threatened	n/a	VU	Kueneman JG, Bletz MC, McKenzie VJ, Becker CG, Joseph MB, Abarca JG, et al. Community richness of amphibian skin bacteria correlates with bioclimate at the global scale. Nat Ecol Evol. 2019;3:381–389.
Hyloidea	Mantelidae	Boophis	quasiboehmei	November	2014	Madagascar			51	266	21.29 S 47.43 E	10362.6	18.5921	1723.4	Fr460.S2	6024	35	Arboreal	DNeasy Powersoil	0.823371	164	35.6957	Threatened	n/a	NT	Kueneman JG, Bletz MC, McKenzie VJ, Becker CG, Joseph MB, Abarca JG, et al. Community richness of amphibian skin bacteria correlates with bioclimate at the global scale. Nat Ecol Evol. 2019;3:381–389.
Hyloidea	Microhylidae	Scaphiophryne	gottlebei	November	2014	Madagascar			58	332	22.59 S 45.36 E	726.722	21.9816	812.162	Fr461.S2	7334	30	Aquatic	DNeasy Powersoil	0.323682	134	29.1691	Threatened	n/a	EN	Kueneman JG, Bletz MC, McKenzie VJ, Becker CG, Joseph MB, Abarca JG, et al. Community richness of amphibian skin bacteria correlates with bioclimate at the global scale. Nat Ecol Evol. 2019;3:381–389.
Hyloidea	Mantelidae	Guibemantis	tornieri	December	2014	Madagascar			32	138	18.77 S 48.43 E	70881.1	19.4106	1752.73	Fr462.S2	9884	51	Arboreal	DNeasy Powersoil	0.841559	140	29.1565	Non-threatened	n/a	LC	Kueneman JG, Bletz MC, McKenzie VJ, Becker CG, Joseph MB, Abarca JG, et al. Community richness of amphibian skin bacteria correlates with bioclimate at the global scale. Nat Ecol Evol. 2019;3:381–389.
Hyloidea	Mantelidae	Boophis	rappiodes	December	2014	Madagascar			32	134	18.77 S 48.43 E	36815.1	19.4106	1752.73	Fr463.S2	15462	25	Arboreal	DNeasy Powersoil	0.841559	49	17.4193	Non-threatened	n/a	LC	Kueneman JG, Bletz MC, McKenzie VJ, Becker CG, Joseph MB, Abarca JG, et al. Community richness of amphibian skin bacteria correlates with bioclimate at the global scale. Nat Ecol Evol. 2019;3:381–389.
Hyloidea	Mantelidae	Blommersia	blommersae	December	2014	Madagascar			32	128	18.77 S 48.43 E	20068	19.4106	1752.73	Fr464.S2	15473	21	Terrestrial	DNeasy Powersoil	0.841559	168	27.8462	Non-threatened	n/a	LC	Kueneman JG, Bletz MC, McKenzie VJ, Becker CG, Joseph MB, Abarca JG, et al. Community richness of amphibian skin bacteria correlates with bioclimate at the global scale. Nat Ecol Evol. 2019;3:381–389.
Hyloidea	Mantelidae	Guibemantis	liber	December	2014	Madagascar			32	137	18.77 S 48.43 E	161728	19.4106	1752.73	Fr466.S2	11867	29	Terrestrial	DNeasy Powersoil	0.841559	49	16.8479	Non-threatened	n/a	LC	Kueneman JG, Bletz MC, McKenzie VJ, Becker CG, Joseph MB, Abarca JG, et al. Community richness of amphibian skin bacteria correlates with bioclimate at the global scale. Nat Ecol Evol. 2019;3:381–389.
Hyloidea	Microhylidae	Paradoxophyla	palmata	December	2014	Madagascar			32	144	18.77 S 48.43 E	37803.4	19.4106	1752.73	Fr467.S2	13049	22	Aquatic	DNeasy Powersoil	0.841559	109	23.4686	Non-threatened	n/a	LC	Kueneman JG, Bletz MC, McKenzie VJ, Becker CG, Joseph MB, Abarca JG, et al. Community richness of amphibian skin bacteria correlates with bioclimate at the global scale. Nat Ecol Evol. 2019;3:381–389.
Hyloidea	Mantelidae	Boophis	laurenti	November	2014	Madagascar			54	296	22.2 S 46.9 E	361.384	12.2588	1354.82	Fr468.S2	6136	33	Arboreal	DNeasy Powersoil	0.380482	181	40.3565	Threatened	n/a	EN	Kueneman JG, Bletz MC, McKenzie VJ, Becker CG, Joseph MB, Abarca JG, et al. Community richness of amphibian skin bacteria correlates with bioclimate at the global scale. Nat Ecol Evol. 2019;3:381–389.
Hyloidea	Microhylidae	Anodonthyla	boulengerii	December	2014	Madagascar			32	127	18.77 S 48.43 E	91676.2	19.4106	1752.73	Fr469.S2	10606	22	Aquatic	DNeasy Powersoil	0.841559	76	23.2117	Threatened	n/a	NT	Kueneman JG, Bletz MC, McKenzie VJ, Becker CG, Joseph MB, Abarca JG, et al. Community richness of amphibian skin bacteria correlates with bioclimate at the global scale. Nat Ecol Evol. 2019;3:381–389.
Hyloidea	Microhylidae	Platypelis	pollicaris	December	2014	Madagascar			32	145	18.77 S 48.43 E	12442.2	19.4106	1752.73	Fr470.S2	6580	28	Arboreal	DNeasy Powersoil	0.841559	51	15.1209	Non-threatened	n/a	LC	Kueneman JG, Bletz MC, McKenzie VJ, Becker CG, Joseph MB, Abarca JG, et al. Community richness of amphibian skin bacteria correlates with bioclimate at the global scale. Nat Ecol Evol. 2019;3:381–389.
Hyloidea	Microhylidae	Platypelis	pollicaris	December	2014	Madagascar			32	145	18.77 S 48.43 E	12442.2	19.4106	1752.73	Fr471.S2	14894	28	Arboreal	DNeasy Powersoil	0.841559	55	17.3879	Non-threatened	n/a	LC	Kueneman JG, Bletz MC, McKenzie VJ, Becker CG, Joseph MB, Abarca JG, et al. Community richness of amphibian skin bacteria correlates with bioclimate at the global scale. Nat Ecol Evol. 2019;3:381–389.
Hyloidea	Microhylidae	Platypelis	pollicaris	December	2014	Madagascar			32	145	18.77 S 48.43 E	12442.2	19.4106	1752.73	Fr472.S2	8040	28	Arboreal	DNeasy Powersoil	0.841559	93	25.672	Non-threatened	n/a	LC	Kueneman JG, Bletz MC, McKenzie VJ, Becker CG, Joseph MB, Abarca JG, et al. Community richness of amphibian skin bacteria correlates with bioclimate at the global scale. Nat Ecol Evol. 2019;3:381–389.
Hyloidea	Mantelidae	Boophis	guibei	December	2014	Madagascar			32	130	18.77 S 48.43 E	13829.4	19.4106	1752.73	Fr473.S2	17692	40	Arboreal	DNeasy Powersoil	0.841559	66	18.7892	Non-threatened	n/a	LC	Kueneman JG, Bletz MC, McKenzie VJ, Becker CG, Joseph MB, Abarca JG, et al. Community richness of amphibian skin bacteria correlates with bioclimate at the global scale. Nat Ecol Evol. 2019;3:381–389.
Hyloidea	Mantelidae	Boophis	quasiboehmei	November	2014	Madagascar			56	304	22.48 S 46.95 E	10362.6	19.4512	1234.81	Fr474.S2	7429	35	Arboreal	DNeasy Powersoil	0.735459	52	19.8482	Threatened	n/a	NT	Kueneman JG, Bletz MC, McKenzie VJ, Becker CG, Joseph MB, Abarca JG, et al. Community richness of amphibian skin bacteria correlates with bioclimate at the global scale. Nat Ecol Evol. 2019;3:381–389.
Hyloidea	Mantelidae	Mantella	expectata	November	2014	Madagascar			58	331	22.59 S 45.36 E	1308.54	21.9816	812.162	Fr477.S2	5141	26	Terrestrial	DNeasy Powersoil	0.323682	126	26.4226	Threatened	n/a	EN	Kueneman JG, Bletz MC, McKenzie VJ, Becker CG, Joseph MB, Abarca JG, et al. Community richness of amphibian skin bacteria correlates with bioclimate at the global scale. Nat Ecol Evol. 2019;3:381–389.
Hyloidea	Mantelidae	Boophis	madagascariensis	December	2014	Madagascar			32	132	18.77 S 48.43 E	94637.6	19.4106	1752.73	Fr479.S2	8473	65	Arboreal	DNeasy Powersoil	0.841559	38	17.7524	Non-threatened	n/a	LC	Kueneman JG, Bletz MC, McKenzie VJ, Becker CG, Joseph MB, Abarca JG, et al. Community richness of amphibian skin bacteria correlates with bioclimate at the global scale. Nat Ecol Evol. 2019;3:381–389.
Hyloidea	Mantelidae	Boophis	madagascariensis	December	2014	Madagascar			32	132	18.77 S 48.43 E	94637.6	19.4106	1752.73	Fr480.S2	11253	65	Arboreal	DNeasy Powersoil	0.841559	86	20.7565	Non-threatened	n/a	LC	Kueneman JG, Bletz MC, McKenzie VJ, Becker CG, Joseph MB, Abarca JG, et al. Community richness of amphibian skin bacteria correlates with bioclimate at the global scale. Nat Ecol Evol. 2019;3:381–389.
Hyloidea	Mantelidae	Boophis	madagascariensis	November	2014	Madagascar			56	302	22.48 S 46.95 E	94637.6	19.4512	1234.81	Fr481.S2	10515	65	Arboreal	DNeasy Powersoil	0.735459	29	14.5064	Non-threatened	n/a	LC	Kueneman JG, Bletz MC, McKenzie VJ, Becker CG, Joseph MB, Abarca JG, et al. Community richness of amphibian skin bacteria correlates with bioclimate at the global scale. Nat Ecol Evol. 2019;3:381–389.
Hyloidea	Mantelidae	Mantidactylus	cowanii	November	2014	Madagascar			51	277	21.29 S 47.43 E	34854.5	18.5921	1723.4	Fr483.S2	6764	40	Aquatic	DNeasy Powersoil	0.823371	174	33.9971	Threatened	n/a	NT	Kueneman JG, Bletz MC, McKenzie VJ, Becker CG, Joseph MB, Abarca JG, et al. Community richness of amphibian skin bacteria correlates with bioclimate at the global scale. Nat Ecol Evol. 2019;3:381–389.
Hyloidea	Mantelidae	Boophis	madagascariensis	December	2014	Madagascar			32	132	18.77 S 48.43 E	94637.6	19.4106	1752.73	Fr484.S2	11461	65	Arboreal	DNeasy Powersoil	0.841559	35	15.3694	Non-threatened	n/a	LC	Kueneman JG, Bletz MC, McKenzie VJ, Becker CG, Joseph MB, Abarca JG, et al. Community richness of amphibian skin bacteria correlates with bioclimate at the global scale. Nat Ecol Evol. 2019;3:381–389.
Hyloidea	Mantelidae	Aglyptodactylus	madagascariensis	December	2014	Madagascar			32	126	18.77 S 48.43 E	124912	19.4106	1752.73	Fr485.S2	15958	41	Aquatic	DNeasy Powersoil	0.841559	75	20.1568	Non-threatened	n/a	LC	Kueneman JG, Bletz MC, McKenzie VJ, Becker CG, Joseph MB, Abarca JG, et al. Community richness of amphibian skin bacteria correlates with bioclimate at the global scale. Nat Ecol Evol. 2019;3:381–389.
Hyloidea	Mantelidae	Aglyptodactylus	madagascariensis	December	2014	Madagascar			32	126	18.77 S 48.43 E	124912	19.4106	1752.73	Fr486.S2	10144	41	Aquatic	DNeasy Powersoil	0.841559	75	19.7901	Non-threatened	n/a	LC	Kueneman JG, Bletz MC, McKenzie VJ, Becker CG, Joseph MB, Abarca JG, et al. Community richness of amphibian skin bacteria correlates with bioclimate at the global scale. Nat Ecol Evol. 2019;3:381–389.
Hyloidea	Mantelidae	Aglyptodactylus	madagascariensis	December	2014	Madagascar			32	126	18.77 S 48.43 E	124912	19.4106	1752.73	Fr487.S2	12063	41	Aquatic	DNeasy Powersoil	0.841559	122	29.8558	Non-threatened	n/a	LC	Kueneman JG, Bletz MC, McKenzie VJ, Becker CG, Joseph MB, Abarca JG, et al. Community richness of amphibian skin bacteria correlates with bioclimate at the global scale. Nat Ecol Evol. 2019;3:381–389.
Hyloidea	Mantelidae	Aglyptodactylus	madagascariensis	December	2014	Madagascar			32	126	18.77 S 48.43 E	124912	19.4106	1752.73	Fr488.S2	19742	41	Aquatic	DNeasy Powersoil	0.841559	371	55.2447	Non-threatened	n/a	LC	Kueneman JG, Bletz MC, McKenzie VJ, Becker CG, Joseph MB, Abarca JG, et al. Community richness of amphibian skin bacteria correlates with bioclimate at the global scale. Nat Ecol Evol. 2019;3:381–389.
Hyloidea	Mantelidae	Aglyptodactylus	madagascariensis	December	2014	Madagascar			32	126	18.77 S 48.43 E	124912	19.4106	1752.73	Fr489.S2	18189	41	Aquatic	DNeasy Powersoil	0.841559	198	37.8573	Non-threatened	n/a	LC	Kueneman JG, Bletz MC, McKenzie VJ, Becker CG, Joseph MB, Abarca JG, et al. Community richness of amphibian skin bacteria correlates with bioclimate at the global scale. Nat Ecol Evol. 2019;3:381–389.
Hyloidea	Mantelidae	Aglyptodactylus	madagascariensis	December	2014	Madagascar			32	126	18.77 S 48.43 E	124912	19.4106	1752.73	Fr490.S2	13704	41	Aquatic	DNeasy Powersoil	0.841559	72	18.7233	Non-threatened	n/a	LC	Kueneman JG, Bletz MC, McKenzie VJ, Becker CG, Joseph MB, Abarca JG, et al. Community richness of amphibian skin bacteria correlates with bioclimate at the global scale. Nat Ecol Evol. 2019;3:381–389.
Hyloidea	Microhylidae	Anodonthyla	boulengerii	December	2014	Madagascar			63	248	21.26 S 47.42 E	91676.2	18.9098	1761.75	Fr491.S2	7136	22	Aquatic	DNeasy Powersoil	0.827718	173	34.9228	Threatened	n/a	NT	Kueneman JG, Bletz MC, McKenzie VJ, Becker CG, Joseph MB, Abarca JG, et al. Community richness of amphibian skin bacteria correlates with bioclimate at the global scale. Nat Ecol Evol. 2019;3:381–389.
Hyloidea	Mantelidae	Mantidactylus	betsileanus	November	2014	Madagascar			56	310	22.48 S 46.95 E	98873.7	19.4512	1234.81	Fr493.S2	5497	28	Terrestrial	DNeasy Powersoil	0.735459	183	38.191	Non-threatened	n/a	LC	Kueneman JG, Bletz MC, McKenzie VJ, Becker CG, Joseph MB, Abarca JG, et al. Community richness of amphibian skin bacteria correlates with bioclimate at the global scale. Nat Ecol Evol. 2019;3:381–389.
Hyloidea	Mantelidae	Boophis	goudotii	December	2014	Madagascar			32	129	18.77 S 48.43 E	58490	19.4106	1752.73	Fr494.S2	6165	70	Arboreal	DNeasy Powersoil	0.841559	80	18.2855	Non-threatened	n/a	LC	Kueneman JG, Bletz MC, McKenzie VJ, Becker CG, Joseph MB, Abarca JG, et al. Community richness of amphibian skin bacteria correlates with bioclimate at the global scale. Nat Ecol Evol. 2019;3:381–389.
Hyloidea	Mantelidae	Aglyptodactylus	madagascariensis	December	2014	Madagascar			32	126	18.77 S 48.43 E	124912	19.4106	1752.73	Fr495.S2	10736	41	Aquatic	DNeasy Powersoil	0.841559	119	33.8799	Non-threatened	n/a	LC	Kueneman JG, Bletz MC, McKenzie VJ, Becker CG, Joseph MB, Abarca JG, et al. Community richness of amphibian skin bacteria correlates with bioclimate at the global scale. Nat Ecol Evol. 2019;3:381–389.
Hyloidea	Mantelidae	Aglyptodactylus	madagascariensis	December	2014	Madagascar			32	126	18.77 S 48.43 E	124912	19.4106	1752.73	Fr496.S2	6882	41	Aquatic	DNeasy Powersoil	0.841559	68	18.9953	Non-threatened	n/a	LC	Kueneman JG, Bletz MC, McKenzie VJ, Becker CG, Joseph MB, Abarca JG, et al. Community richness of amphibian skin bacteria correlates with bioclimate at the global scale. Nat Ecol Evol. 2019;3:381–389.
Hyloidea	Mantelidae	Boophis	guibei	December	2014	Madagascar			32	130	18.77 S 48.43 E	13829.4	19.4106	1752.73	Fr497.S2	9282	40	Arboreal	DNeasy Powersoil	0.841559	82	19.5902	Non-threatened	n/a	LC	Kueneman JG, Bletz MC, McKenzie VJ, Becker CG, Joseph MB, Abarca JG, et al. Community richness of amphibian skin bacteria correlates with bioclimate at the global scale. Nat Ecol Evol. 2019;3:381–389.
Hyloidea	Mantelidae	Boophis	laurenti	November	2014	Madagascar			54	296	22.2 S 46.9 E	361.384	12.2588	1354.82	Fr498.S2	10756	33	Arboreal	DNeasy Powersoil	0.380482	196	42.0793	Threatened	n/a	EN	Kueneman JG, Bletz MC, McKenzie VJ, Becker CG, Joseph MB, Abarca JG, et al. Community richness of amphibian skin bacteria correlates with bioclimate at the global scale. Nat Ecol Evol. 2019;3:381–389.
Hyloidea	Mantelidae	Boophis	idae	December	2014	Madagascar			32	131	18.77 S 48.43 E	37094.6	19.4106	1752.73	Fr499.S2	24712	36	Arboreal	DNeasy Powersoil	0.841559	56	18.2654	Non-threatened	n/a	LC	Kueneman JG, Bletz MC, McKenzie VJ, Becker CG, Joseph MB, Abarca JG, et al. Community richness of amphibian skin bacteria correlates with bioclimate at the global scale. Nat Ecol Evol. 2019;3:381–389.
Hyloidea	Mantelidae	Mantidactylus	grandidieri	December	2014	Madagascar			32	143	18.77 S 48.43 E	37069.8	19.4106	1752.73	Fr500.S2	8139	98	Aquatic	DNeasy Powersoil	0.841559	367	51.1919	Non-threatened	n/a	LC	Kueneman JG, Bletz MC, McKenzie VJ, Becker CG, Joseph MB, Abarca JG, et al. Community richness of amphibian skin bacteria correlates with bioclimate at the global scale. Nat Ecol Evol. 2019;3:381–389.
Hyloidea	Mantelidae	Mantella	crocea	December	2014	Madagascar			32	141	18.77 S 48.43 E	596.289	19.4106	1752.73	Fr503.S2	8338	24	Terrestrial	DNeasy Powersoil	0.841559	248	42.2017	Threatened	n/a	VU	Kueneman JG, Bletz MC, McKenzie VJ, Becker CG, Joseph MB, Abarca JG, et al. Community richness of amphibian skin bacteria correlates with bioclimate at the global scale. Nat Ecol Evol. 2019;3:381–389.
Hyloidea	Mantelidae	Mantella	crocea	December	2014	Madagascar			32	141	18.77 S 48.43 E	596.289	19.4106	1752.73	Fr505.S2	21710	24	Terrestrial	DNeasy Powersoil	0.841559	273	46.6409	Threatened	n/a	VU	Kueneman JG, Bletz MC, McKenzie VJ, Becker CG, Joseph MB, Abarca JG, et al. Community richness of amphibian skin bacteria correlates with bioclimate at the global scale. Nat Ecol Evol. 2019;3:381–389.
Hyloidea	Mantelidae	Mantella	crocea	December	2014	Madagascar			32	141	18.77 S 48.43 E	596.289	19.4106	1752.73	Fr506.S2	35879	24	Terrestrial	DNeasy Powersoil	0.841559	268	42.3225	Threatened	n/a	VU	Kueneman JG, Bletz MC, McKenzie VJ, Becker CG, Joseph MB, Abarca JG, et al. Community richness of amphibian skin bacteria correlates with bioclimate at the global scale. Nat Ecol Evol. 2019;3:381–389.
Hyloidea	Mantelidae	Mantella	crocea	December	2014	Madagascar			32	141	18.77 S 48.43 E	596.289	19.4106	1752.73	Fr507.S2	11070	24	Terrestrial	DNeasy Powersoil	0.841559	257	41.9385	Threatened	n/a	VU	Kueneman JG, Bletz MC, McKenzie VJ, Becker CG, Joseph MB, Abarca JG, et al. Community richness of amphibian skin bacteria correlates with bioclimate at the global scale. Nat Ecol Evol. 2019;3:381–389.
Hyloidea	Mantelidae	Mantella	crocea	December	2014	Madagascar			32	141	18.77 S 48.43 E	596.289	19.4106	1752.73	Fr508.S2	8818	24	Terrestrial	DNeasy Powersoil	0.841559	81	20.8182	Threatened	n/a	VU	Kueneman JG, Bletz MC, McKenzie VJ, Becker CG, Joseph MB, Abarca JG, et al. Community richness of amphibian skin bacteria correlates with bioclimate at the global scale. Nat Ecol Evol. 2019;3:381–389.
Hyloidea	Mantelidae	Mantella	baroni	November	2014	Madagascar			56	307	22.48 S 46.95 E	37453.4	19.4512	1234.81	Fr512.S2	7990	30	Terrestrial	DNeasy Powersoil	0.735459	81	20.308	Non-threatened	n/a	LC	Kueneman JG, Bletz MC, McKenzie VJ, Becker CG, Joseph MB, Abarca JG, et al. Community richness of amphibian skin bacteria correlates with bioclimate at the global scale. Nat Ecol Evol. 2019;3:381–389.
Hyloidea	Mantelidae	Mantella	crocea	December	2014	Madagascar			32	141	18.77 S 48.43 E	596.289	19.4106	1752.73	Fr513.S2	7814	24	Terrestrial	DNeasy Powersoil	0.841559	101	25.0742	Threatened	n/a	VU	Kueneman JG, Bletz MC, McKenzie VJ, Becker CG, Joseph MB, Abarca JG, et al. Community richness of amphibian skin bacteria correlates with bioclimate at the global scale. Nat Ecol Evol. 2019;3:381–389.
Hyloidea	Mantelidae	Mantella	crocea	December	2014	Madagascar			32	141	18.77 S 48.43 E	596.289	19.4106	1752.73	Fr514.S2	6935	24	Terrestrial	DNeasy Powersoil	0.841559	109	23.2448	Threatened	n/a	VU	Kueneman JG, Bletz MC, McKenzie VJ, Becker CG, Joseph MB, Abarca JG, et al. Community richness of amphibian skin bacteria correlates with bioclimate at the global scale. Nat Ecol Evol. 2019;3:381–389.
Hyloidea	Mantelidae	Mantidactylus	cowanii	November	2014	Madagascar			51	277	21.29 S 47.43 E	34854.5	18.5921	1723.4	Fr515.S2	6451	40	Aquatic	DNeasy Powersoil	0.823371	178	36.9964	Threatened	n/a	NT	Kueneman JG, Bletz MC, McKenzie VJ, Becker CG, Joseph MB, Abarca JG, et al. Community richness of amphibian skin bacteria correlates with bioclimate at the global scale. Nat Ecol Evol. 2019;3:381–389.
Hyloidea	Hyperoliidae	Heterixalus	punctatus	December	2014	Madagascar			32	140	18.77 S 48.43 E	46253.1	19.4106	1752.73	Fr516.S2	6713	24	Arboreal	DNeasy Powersoil	0.841559	165	37.1099	Non-threatened	n/a	LC	Kueneman JG, Bletz MC, McKenzie VJ, Becker CG, Joseph MB, Abarca JG, et al. Community richness of amphibian skin bacteria correlates with bioclimate at the global scale. Nat Ecol Evol. 2019;3:381–389.
Hyloidea	Mantelidae	Mantella	crocea	December	2014	Madagascar			32	141	18.77 S 48.43 E	596.289	19.4106	1752.73	Fr517.S2	3168	24	Terrestrial	DNeasy Powersoil	0.841559	80	20.9743	Threatened	n/a	VU	Kueneman JG, Bletz MC, McKenzie VJ, Becker CG, Joseph MB, Abarca JG, et al. Community richness of amphibian skin bacteria correlates with bioclimate at the global scale. Nat Ecol Evol. 2019;3:381–389.
Hyloidea	Mantelidae	Mantella	crocea	December	2014	Madagascar			32	141	18.77 S 48.43 E	596.289	19.4106	1752.73	Fr519.S2	11714	24	Terrestrial	DNeasy Powersoil	0.841559	101	24.1119	Threatened	n/a	VU	Kueneman JG, Bletz MC, McKenzie VJ, Becker CG, Joseph MB, Abarca JG, et al. Community richness of amphibian skin bacteria correlates with bioclimate at the global scale. Nat Ecol Evol. 2019;3:381–389.
Hyloidea	Mantelidae	Mantidactylus	majori	November	2014	Madagascar			48	226	21.25 S 47.42 E	40155.1	19.1755	1808.83	Fr520.S2	6541	47	Aquatic	DNeasy Powersoil	0.781671	179	37.9729	Non-threatened	n/a	LC	Kueneman JG, Bletz MC, McKenzie VJ, Becker CG, Joseph MB, Abarca JG, et al. Community richness of amphibian skin bacteria correlates with bioclimate at the global scale. Nat Ecol Evol. 2019;3:381–389.
Hyloidea	Mantelidae	Mantella	crocea	December	2014	Madagascar			32	141	18.77 S 48.43 E	596.289	19.4106	1752.73	Fr521.S2	6639	24	Terrestrial	DNeasy Powersoil	0.841559	92	26.6369	Threatened	n/a	VU	Kueneman JG, Bletz MC, McKenzie VJ, Becker CG, Joseph MB, Abarca JG, et al. Community richness of amphibian skin bacteria correlates with bioclimate at the global scale. Nat Ecol Evol. 2019;3:381–389.
Hyloidea	Mantelidae	Mantidactylus	betsileanus	December	2014	Madagascar			36	173	18.93 S 48.41 E	98873.7	19.2904	1854.3	Fr523.S2	19613	28	Terrestrial	DNeasy Powersoil	0.804253	177	34.7989	Non-threatened	n/a	LC	Kueneman JG, Bletz MC, McKenzie VJ, Becker CG, Joseph MB, Abarca JG, et al. Community richness of amphibian skin bacteria correlates with bioclimate at the global scale. Nat Ecol Evol. 2019;3:381–389.
Hyloidea	Mantelidae	Mantidactylus	betsileanus	December	2014	Madagascar			36	173	18.93 S 48.41 E	98873.7	19.2904	1854.3	Fr524.S2	20507	28	Terrestrial	DNeasy Powersoil	0.804253	106	26.4555	Non-threatened	n/a	LC	Kueneman JG, Bletz MC, McKenzie VJ, Becker CG, Joseph MB, Abarca JG, et al. Community richness of amphibian skin bacteria correlates with bioclimate at the global scale. Nat Ecol Evol. 2019;3:381–389.
Hyloidea	Mantelidae	Mantidactylus	betsileanus	December	2014	Madagascar			36	173	18.93 S 48.41 E	98873.7	19.2904	1854.3	Fr525.S2	7436	28	Terrestrial	DNeasy Powersoil	0.804253	182	40.7383	Non-threatened	n/a	LC	Kueneman JG, Bletz MC, McKenzie VJ, Becker CG, Joseph MB, Abarca JG, et al. Community richness of amphibian skin bacteria correlates with bioclimate at the global scale. Nat Ecol Evol. 2019;3:381–389.
Hyloidea	Mantelidae	Mantidactylus	betsileanus	December	2014	Madagascar			36	173	18.93 S 48.41 E	98873.7	19.2904	1854.3	Fr527.S2	17767	28	Terrestrial	DNeasy Powersoil	0.804253	421	71.5456	Non-threatened	n/a	LC	Kueneman JG, Bletz MC, McKenzie VJ, Becker CG, Joseph MB, Abarca JG, et al. Community richness of amphibian skin bacteria correlates with bioclimate at the global scale. Nat Ecol Evol. 2019;3:381–389.
Hyloidea	Microhylidae	Anodonthyla	boulengerii	January	2014	Madagascar			51	257	21.29 S 47.43 E	91676.2	18.5921	1723.4	Fr528.S2	5178	22	Aquatic	DNeasy Powersoil	0.823371	165	35.0598	Threatened	n/a	NT	Kueneman JG, Bletz MC, McKenzie VJ, Becker CG, Joseph MB, Abarca JG, et al. Community richness of amphibian skin bacteria correlates with bioclimate at the global scale. Nat Ecol Evol. 2019;3:381–389.
Hyloidea	Mantelidae	Mantidactylus	betsileanus	December	2014	Madagascar			36	173	18.93 S 48.41 E	98873.7	19.2904	1854.3	Fr529.S2	11726	28	Terrestrial	DNeasy Powersoil	0.804253	152	32.0805	Non-threatened	n/a	LC	Kueneman JG, Bletz MC, McKenzie VJ, Becker CG, Joseph MB, Abarca JG, et al. Community richness of amphibian skin bacteria correlates with bioclimate at the global scale. Nat Ecol Evol. 2019;3:381–389.
Hyloidea	Mantelidae	Mantidactylus	betsileanus	December	2014	Madagascar			36	173	18.93 S 48.41 E	98873.7	19.2904	1854.3	Fr530.S2	7804	28	Terrestrial	DNeasy Powersoil	0.804253	282	45.996	Non-threatened	n/a	LC	Kueneman JG, Bletz MC, McKenzie VJ, Becker CG, Joseph MB, Abarca JG, et al. Community richness of amphibian skin bacteria correlates with bioclimate at the global scale. Nat Ecol Evol. 2019;3:381–389.
Hyloidea	Mantelidae	Mantidactylus	betsileanus	December	2014	Madagascar			36	173	18.93 S 48.41 E	98873.7	19.2904	1854.3	Fr531.S2	6111	28	Terrestrial	DNeasy Powersoil	0.804253	253	42.9634	Non-threatened	n/a	LC	Kueneman JG, Bletz MC, McKenzie VJ, Becker CG, Joseph MB, Abarca JG, et al. Community richness of amphibian skin bacteria correlates with bioclimate at the global scale. Nat Ecol Evol. 2019;3:381–389.
Hyloidea	Mantelidae	Mantidactylus	betsileanus	December	2014	Madagascar			36	173	18.93 S 48.41 E	98873.7	19.2904	1854.3	Fr532.S2	7327	28	Terrestrial	DNeasy Powersoil	0.804253	268	47.4483	Non-threatened	n/a	LC	Kueneman JG, Bletz MC, McKenzie VJ, Becker CG, Joseph MB, Abarca JG, et al. Community richness of amphibian skin bacteria correlates with bioclimate at the global scale. Nat Ecol Evol. 2019;3:381–389.
Hyloidea	Mantelidae	Boophis	goudotii	December	2014	Madagascar			36	167	18.93 S 48.41 E	58490	19.2904	1854.3	Fr533.S2	7311	70	Arboreal	DNeasy Powersoil	0.804253	153	29.8997	Non-threatened	n/a	LC	Kueneman JG, Bletz MC, McKenzie VJ, Becker CG, Joseph MB, Abarca JG, et al. Community richness of amphibian skin bacteria correlates with bioclimate at the global scale. Nat Ecol Evol. 2019;3:381–389.
Hyloidea	Mantelidae	Boophis	madagascariensis	December	2014	Madagascar			36	168	18.93 S 48.41 E	94637.6	19.2904	1854.3	Fr534.S2	6294	65	Arboreal	DNeasy Powersoil	0.804253	148	25.9036	Non-threatened	n/a	LC	Kueneman JG, Bletz MC, McKenzie VJ, Becker CG, Joseph MB, Abarca JG, et al. Community richness of amphibian skin bacteria correlates with bioclimate at the global scale. Nat Ecol Evol. 2019;3:381–389.
Hyloidea	Mantelidae	Boophis	madagascariensis	November	2014	Madagascar			56	302	22.48 S 46.95 E	94637.6	19.4512	1234.81	Fr536.S2	22149	65	Arboreal	DNeasy Powersoil	0.735459	33	15.2174	Non-threatened	n/a	LC	Kueneman JG, Bletz MC, McKenzie VJ, Becker CG, Joseph MB, Abarca JG, et al. Community richness of amphibian skin bacteria correlates with bioclimate at the global scale. Nat Ecol Evol. 2019;3:381–389.
Hyloidea	Mantelidae	Boophis	madagascariensis	December	2014	Madagascar			36	168	18.93 S 48.41 E	94637.6	19.2904	1854.3	Fr537.S2	9297	65	Arboreal	DNeasy Powersoil	0.804253	93	25.0943	Non-threatened	n/a	LC	Kueneman JG, Bletz MC, McKenzie VJ, Becker CG, Joseph MB, Abarca JG, et al. Community richness of amphibian skin bacteria correlates with bioclimate at the global scale. Nat Ecol Evol. 2019;3:381–389.
Hyloidea	Mantelidae	Boophis	quasiboehmei	November	2014	Madagascar			51	266	21.29 S 47.43 E	10362.6	18.5921	1723.4	Fr538.S2	7039	35	Arboreal	DNeasy Powersoil	0.823371	189	39.4826	Threatened	n/a	NT	Kueneman JG, Bletz MC, McKenzie VJ, Becker CG, Joseph MB, Abarca JG, et al. Community richness of amphibian skin bacteria correlates with bioclimate at the global scale. Nat Ecol Evol. 2019;3:381–389.
Hyloidea	Mantelidae	Boophis	madagascariensis	December	2014	Madagascar			36	168	18.93 S 48.41 E	94637.6	19.2904	1854.3	Fr539.S2	4647	65	Arboreal	DNeasy Powersoil	0.804253	79	18.2188	Non-threatened	n/a	LC	Kueneman JG, Bletz MC, McKenzie VJ, Becker CG, Joseph MB, Abarca JG, et al. Community richness of amphibian skin bacteria correlates with bioclimate at the global scale. Nat Ecol Evol. 2019;3:381–389.
Hyloidea	Mantelidae	Aglyptodactylus	madagascariensis	December	2014	Madagascar			36	166	18.93 S 48.41 E	124912	19.2904	1854.3	Fr541.S2	6163	41	Aquatic	DNeasy Powersoil	0.804253	78	21.9005	Non-threatened	n/a	LC	Kueneman JG, Bletz MC, McKenzie VJ, Becker CG, Joseph MB, Abarca JG, et al. Community richness of amphibian skin bacteria correlates with bioclimate at the global scale. Nat Ecol Evol. 2019;3:381–389.
Hyloidea	Ptychadenidae	Ptychadena	mascareniensis	December	2014	Madagascar			36	175	18.93 S 48.41 E	7.13927e+06	19.2904	1854.3	Fr544.S2	5536	40	Aquatic	DNeasy Powersoil	0.804253	184	41.2861	Non-threatened	n/a	LC	Kueneman JG, Bletz MC, McKenzie VJ, Becker CG, Joseph MB, Abarca JG, et al. Community richness of amphibian skin bacteria correlates with bioclimate at the global scale. Nat Ecol Evol. 2019;3:381–389.
Hyloidea	Ptychadenidae	Ptychadena	mascareniensis	December	2014	Madagascar			36	175	18.93 S 48.41 E	7.13927e+06	19.2904	1854.3	Fr545.S2	9306	40	Aquatic	DNeasy Powersoil	0.804253	85	22.869	Non-threatened	n/a	LC	Kueneman JG, Bletz MC, McKenzie VJ, Becker CG, Joseph MB, Abarca JG, et al. Community richness of amphibian skin bacteria correlates with bioclimate at the global scale. Nat Ecol Evol. 2019;3:381–389.
Hyloidea	Mantelidae	Mantidactylus	bourgati	November	2014	Madagascar			53	294	22.17 S 46.9 E	1512.35	12.376	1360.92	Fr546.S2	8311	40	Aquatic	DNeasy Powersoil	0.488388	29	13.8567	Threatened	n/a	EN	Kueneman JG, Bletz MC, McKenzie VJ, Becker CG, Joseph MB, Abarca JG, et al. Community richness of amphibian skin bacteria correlates with bioclimate at the global scale. Nat Ecol Evol. 2019;3:381–389.
Hyloidea	Hyperoliidae	Heterixalus	punctatus	December	2014	Madagascar			36	172	18.93 S 48.41 E	46253.1	19.2904	1854.3	Fr547.S2	3767	24	Arboreal	DNeasy Powersoil	0.804253	22	12.7025	Non-threatened	n/a	LC	Kueneman JG, Bletz MC, McKenzie VJ, Becker CG, Joseph MB, Abarca JG, et al. Community richness of amphibian skin bacteria correlates with bioclimate at the global scale. Nat Ecol Evol. 2019;3:381–389.
Hyloidea	Mantelidae	Boophis	microtympanum	November	2014	Madagascar			52	287	22.15 S 46.95 E	34739	14.7928	1350.95	Fr549.S2	8485	30	Arboreal	DNeasy Powersoil	0.841647	154	34.4433	Non-threatened	n/a	LC	Kueneman JG, Bletz MC, McKenzie VJ, Becker CG, Joseph MB, Abarca JG, et al. Community richness of amphibian skin bacteria correlates with bioclimate at the global scale. Nat Ecol Evol. 2019;3:381–389.
Hyloidea	Mantelidae	Gephyromantis	asper	January	2014	Madagascar			51	269	21.29 S 47.43 E	38847.6	18.5921	1723.4	GA2	30397	30	Terrestrial	DNeasy Powersoil	0.823371	324	49.5502	Non-threatened	n/a	LC	Kueneman JG, Bletz MC, McKenzie VJ, Becker CG, Joseph MB, Abarca JG, et al. Community richness of amphibian skin bacteria correlates with bioclimate at the global scale. Nat Ecol Evol. 2019;3:381–389.
Hyloidea	Mantelidae	Gephyromantis	asper	January	2014	Madagascar			51	269	21.29 S 47.43 E	38847.6	18.5921	1723.4	GA3	7941	30	Terrestrial	DNeasy Powersoil	0.823371	189	32.6223	Non-threatened	n/a	LC	Kueneman JG, Bletz MC, McKenzie VJ, Becker CG, Joseph MB, Abarca JG, et al. Community richness of amphibian skin bacteria correlates with bioclimate at the global scale. Nat Ecol Evol. 2019;3:381–389.
Hyloidea	Mantelidae	Gephyromantis	asper	January	2014	Madagascar			51	269	21.29 S 47.43 E	38847.6	18.5921	1723.4	GA4	12843	30	Terrestrial	DNeasy Powersoil	0.823371	176	31.0788	Non-threatened	n/a	LC	Kueneman JG, Bletz MC, McKenzie VJ, Becker CG, Joseph MB, Abarca JG, et al. Community richness of amphibian skin bacteria correlates with bioclimate at the global scale. Nat Ecol Evol. 2019;3:381–389.
Hyloidea	Mantelidae	Gephyromantis	asper	January	2014	Madagascar			51	269	21.29 S 47.43 E	38847.6	18.5921	1723.4	GA5	8873	30	Terrestrial	DNeasy Powersoil	0.823371	222	38.37	Non-threatened	n/a	LC	Kueneman JG, Bletz MC, McKenzie VJ, Becker CG, Joseph MB, Abarca JG, et al. Community richness of amphibian skin bacteria correlates with bioclimate at the global scale. Nat Ecol Evol. 2019;3:381–389.
Hyloidea	Mantelidae	Gephyromantis	silvanus	September	2013	Madagascar			23	62	15.26 S 49.5 E	3315.5	22.687	2620.53	Gephryomantis.sylvanus.7.052.1267801	43308	31	Terrestrial	DNeasy Powersoil	0.840147	162	33.9636	Threatened	n/a	VU	Kueneman JG, Bletz MC, McKenzie VJ, Becker CG, Joseph MB, Abarca JG, et al. Community richness of amphibian skin bacteria correlates with bioclimate at the global scale. Nat Ecol Evol. 2019;3:381–389.
Hyloidea	Mantelidae	Gephyromantis	asper	August	2013	Madagascar			51	269	21.29 S 47.43 E	38847.6	18.5921	1723.4	Gephyromantis.asper.3.066.1267635	28518	30	Terrestrial	DNeasy Powersoil	0.823371	313	50.4043	Non-threatened	n/a	LC	Kueneman JG, Bletz MC, McKenzie VJ, Becker CG, Joseph MB, Abarca JG, et al. Community richness of amphibian skin bacteria correlates with bioclimate at the global scale. Nat Ecol Evol. 2019;3:381–389.
Hyloidea	Mantelidae	Gephyromantis	asper	August	2013	Madagascar			51	269	21.29 S 47.43 E	38847.6	18.5921	1723.4	Gephyromantis.asper.3.067.1267749	23459	30	Terrestrial	DNeasy Powersoil	0.823371	57	18.4627	Non-threatened	n/a	LC	Kueneman JG, Bletz MC, McKenzie VJ, Becker CG, Joseph MB, Abarca JG, et al. Community richness of amphibian skin bacteria correlates with bioclimate at the global scale. Nat Ecol Evol. 2019;3:381–389.
Hyloidea	Mantelidae	Gephyromantis	asper	September	2013	Madagascar			28	91	15.5 S 49.76 E	38847.6	23.9859	3213.32	Gephyromantis.asper.8.023.1267823	11654	30	Terrestrial	DNeasy Powersoil	0.815071	236	43.6851	Non-threatened	n/a	LC	Kueneman JG, Bletz MC, McKenzie VJ, Becker CG, Joseph MB, Abarca JG, et al. Community richness of amphibian skin bacteria correlates with bioclimate at the global scale. Nat Ecol Evol. 2019;3:381–389.
Hyloidea	Mantelidae	Gephyromantis	asper	September	2013	Madagascar			28	91	15.5 S 49.76 E	38847.6	23.9859	3213.32	Gephyromantis.asper.8.024.1267696	4038	30	Terrestrial	DNeasy Powersoil	0.815071	16	10.6729	Non-threatened	n/a	LC	Kueneman JG, Bletz MC, McKenzie VJ, Becker CG, Joseph MB, Abarca JG, et al. Community richness of amphibian skin bacteria correlates with bioclimate at the global scale. Nat Ecol Evol. 2019;3:381–389.
Hyloidea	Mantelidae	Gephyromantis	asper	September	2013	Madagascar			28	91	15.5 S 49.76 E	38847.6	23.9859	3213.32	Gephyromantis.asper.8.026.1267712	6102	30	Terrestrial	DNeasy Powersoil	0.815071	85	22.1015	Non-threatened	n/a	LC	Kueneman JG, Bletz MC, McKenzie VJ, Becker CG, Joseph MB, Abarca JG, et al. Community richness of amphibian skin bacteria correlates with bioclimate at the global scale. Nat Ecol Evol. 2019;3:381–389.
Hyloidea	Mantelidae	Gephyromantis	leucomaculatus	September	2013	Madagascar			23	60	15.26 S 49.5 E	20951.6	22.687	2620.53	Gephyromantis.leucomaculatus.7.065.1267611	19058	41	Terrestrial	DNeasy Powersoil	0.840147	73	22.9942	Non-threatened	n/a	LC	Kueneman JG, Bletz MC, McKenzie VJ, Becker CG, Joseph MB, Abarca JG, et al. Community richness of amphibian skin bacteria correlates with bioclimate at the global scale. Nat Ecol Evol. 2019;3:381–389.
Hyloidea	Mantelidae	Gephyromantis	leucomaculatus	September	2013	Madagascar			23	60	15.26 S 49.5 E	20951.6	22.687	2620.53	Gephyromantis.leucomaculatus.7.066.1267609	29872	41	Terrestrial	DNeasy Powersoil	0.840147	124	32.6487	Non-threatened	n/a	LC	Kueneman JG, Bletz MC, McKenzie VJ, Becker CG, Joseph MB, Abarca JG, et al. Community richness of amphibian skin bacteria correlates with bioclimate at the global scale. Nat Ecol Evol. 2019;3:381–389.
Hyloidea	Mantelidae	Gephyromantis	leucomaculatus	September	2013	Madagascar			23	60	15.26 S 49.5 E	20951.6	22.687	2620.53	Gephyromantis.leucomaculatus.7.067.1267792	17801	41	Terrestrial	DNeasy Powersoil	0.840147	57	18.7365	Non-threatened	n/a	LC	Kueneman JG, Bletz MC, McKenzie VJ, Becker CG, Joseph MB, Abarca JG, et al. Community richness of amphibian skin bacteria correlates with bioclimate at the global scale. Nat Ecol Evol. 2019;3:381–389.
Hyloidea	Mantelidae	Gephyromantis	leucomaculatus	September	2013	Madagascar			23	60	15.26 S 49.5 E	20951.6	22.687	2620.53	Gephyromantis.leucomaculatus.7.068.1267761	21659	41	Terrestrial	DNeasy Powersoil	0.840147	63	21.4321	Non-threatened	n/a	LC	Kueneman JG, Bletz MC, McKenzie VJ, Becker CG, Joseph MB, Abarca JG, et al. Community richness of amphibian skin bacteria correlates with bioclimate at the global scale. Nat Ecol Evol. 2019;3:381–389.
Hyloidea	Mantelidae	Gephyromantis	leucomaculatus	September	2013	Madagascar			28	92	15.5 S 49.76 E	20951.6	23.9859	3213.32	Gephyromantis.leucomaculatus.8.042.1267720	9762	41	Terrestrial	DNeasy Powersoil	0.815071	55	18.1013	Non-threatened	n/a	LC	Kueneman JG, Bletz MC, McKenzie VJ, Becker CG, Joseph MB, Abarca JG, et al. Community richness of amphibian skin bacteria correlates with bioclimate at the global scale. Nat Ecol Evol. 2019;3:381–389.
Hyloidea	Mantelidae	Gephyromantis	leucomaculatus	September	2013	Madagascar			27	85	15.5 S 49.76 E	20951.6	23.9725	3209.42	Gephyromantis.leucomaculatus.8.057.1267694	14296	41	Terrestrial	DNeasy Powersoil	0.815071	49	16.668	Non-threatened	n/a	LC	Kueneman JG, Bletz MC, McKenzie VJ, Becker CG, Joseph MB, Abarca JG, et al. Community richness of amphibian skin bacteria correlates with bioclimate at the global scale. Nat Ecol Evol. 2019;3:381–389.
Hyloidea	Mantelidae	Gephyromantis	leucomaculatus	September	2013	Madagascar			27	85	15.5 S 49.76 E	20951.6	23.9725	3209.42	Gephyromantis.leucomaculatus.8.058.1267690	5849	41	Terrestrial	DNeasy Powersoil	0.815071	30	13.5189	Non-threatened	n/a	LC	Kueneman JG, Bletz MC, McKenzie VJ, Becker CG, Joseph MB, Abarca JG, et al. Community richness of amphibian skin bacteria correlates with bioclimate at the global scale. Nat Ecol Evol. 2019;3:381–389.
Hyloidea	Mantelidae	Gephyromantis	luteus	September	2013	Madagascar			23	61	15.26 S 49.5 E	82412.4	22.687	2620.53	Gephyromantis.luteus.7.028.1267763	20806	43	Terrestrial	DNeasy Powersoil	0.840147	105	25.0954	Non-threatened	n/a	LC	Kueneman JG, Bletz MC, McKenzie VJ, Becker CG, Joseph MB, Abarca JG, et al. Community richness of amphibian skin bacteria correlates with bioclimate at the global scale. Nat Ecol Evol. 2019;3:381–389.
Hyloidea	Mantelidae	Gephyromantis	luteus	September	2013	Madagascar			23	61	15.26 S 49.5 E	82412.4	22.687	2620.53	Gephyromantis.luteus.7.029.1267669	30729	43	Terrestrial	DNeasy Powersoil	0.840147	76	23.3042	Non-threatened	n/a	LC	Kueneman JG, Bletz MC, McKenzie VJ, Becker CG, Joseph MB, Abarca JG, et al. Community richness of amphibian skin bacteria correlates with bioclimate at the global scale. Nat Ecol Evol. 2019;3:381–389.
Hyloidea	Mantelidae	Gephyromantis	luteus	September	2013	Madagascar			23	61	15.26 S 49.5 E	82412.4	22.687	2620.53	Gephyromantis.luteus.7.030.1267799	23844	43	Terrestrial	DNeasy Powersoil	0.840147	170	33.5539	Non-threatened	n/a	LC	Kueneman JG, Bletz MC, McKenzie VJ, Becker CG, Joseph MB, Abarca JG, et al. Community richness of amphibian skin bacteria correlates with bioclimate at the global scale. Nat Ecol Evol. 2019;3:381–389.
Hyloidea	Mantelidae	Gephyromantis	silvanus	September	2013	Madagascar			26	81	15.44 S 49.84 E	3315.5	23.914	3312.5	Gephyromantis.silvanus.7.020.1267652	55502	31	Terrestrial	DNeasy Powersoil	0.751775	20	11.9176	Threatened	n/a	VU	Kueneman JG, Bletz MC, McKenzie VJ, Becker CG, Joseph MB, Abarca JG, et al. Community richness of amphibian skin bacteria correlates with bioclimate at the global scale. Nat Ecol Evol. 2019;3:381–389.
Hyloidea	Mantelidae	Gephyromantis	silvanus	September	2013	Madagascar			28	93	15.5 S 49.76 E	3315.5	23.9859	3213.32	Gephyromantis.silvanus.8.004.1267707	2880	31	Terrestrial	DNeasy Powersoil	0.815071	22	12.0924	Threatened	n/a	VU	Kueneman JG, Bletz MC, McKenzie VJ, Becker CG, Joseph MB, Abarca JG, et al. Community richness of amphibian skin bacteria correlates with bioclimate at the global scale. Nat Ecol Evol. 2019;3:381–389.
Hyloidea	Mantelidae	Gephyromantis	silvanus	September	2013	Madagascar			28	93	15.5 S 49.76 E	3315.5	23.9859	3213.32	Gephyromantis.silvanus.8.005.1267800	13348	31	Terrestrial	DNeasy Powersoil	0.815071	19	10.3605	Threatened	n/a	VU	Kueneman JG, Bletz MC, McKenzie VJ, Becker CG, Joseph MB, Abarca JG, et al. Community richness of amphibian skin bacteria correlates with bioclimate at the global scale. Nat Ecol Evol. 2019;3:381–389.
Hyloidea	Mantelidae	Gephyromantis	silvanus	September	2013	Madagascar			28	93	15.5 S 49.76 E	3315.5	23.9859	3213.32	Gephyromantis.silvanus.8.006.1267734	13050	31	Terrestrial	DNeasy Powersoil	0.815071	159	30.7634	Threatened	n/a	VU	Kueneman JG, Bletz MC, McKenzie VJ, Becker CG, Joseph MB, Abarca JG, et al. Community richness of amphibian skin bacteria correlates with bioclimate at the global scale. Nat Ecol Evol. 2019;3:381–389.
Hyloidea	Mantelidae	Gephyromantis	silvanus	September	2013	Madagascar			28	93	15.5 S 49.76 E	3315.5	23.9859	3213.32	Gephyromantis.silvanus.8.007.1267636	13631	31	Terrestrial	DNeasy Powersoil	0.815071	56	17.9025	Threatened	n/a	VU	Kueneman JG, Bletz MC, McKenzie VJ, Becker CG, Joseph MB, Abarca JG, et al. Community richness of amphibian skin bacteria correlates with bioclimate at the global scale. Nat Ecol Evol. 2019;3:381–389.
Hyloidea	Mantelidae	Gephyromantis	silvanus	September	2013	Madagascar			28	93	15.5 S 49.76 E	3315.5	23.9859	3213.32	Gephyromantis.silvanus.8.008.1267802	3856	31	Terrestrial	DNeasy Powersoil	0.815071	26	13.5705	Threatened	n/a	VU	Kueneman JG, Bletz MC, McKenzie VJ, Becker CG, Joseph MB, Abarca JG, et al. Community richness of amphibian skin bacteria correlates with bioclimate at the global scale. Nat Ecol Evol. 2019;3:381–389.
Hyloidea	Mantelidae	Gephyromantis	silvanus	September	2013	Madagascar			28	93	15.5 S 49.76 E	3315.5	23.9859	3213.32	Gephyromantis.silvanus.8.009.1267783	4590	31	Terrestrial	DNeasy Powersoil	0.815071	34	14.6486	Threatened	n/a	VU	Kueneman JG, Bletz MC, McKenzie VJ, Becker CG, Joseph MB, Abarca JG, et al. Community richness of amphibian skin bacteria correlates with bioclimate at the global scale. Nat Ecol Evol. 2019;3:381–389.
Hyloidea	Mantelidae	Gephyromantis	webbi	September	2013	Madagascar			26	82	15.44 S 49.84 E	2682.92	23.914	3312.5	Gephyromantis.webbi.7.017.1267648	15559	25	Terrestrial	DNeasy Powersoil	0.751775	95	23.9996	Threatened	n/a	EN	Kueneman JG, Bletz MC, McKenzie VJ, Becker CG, Joseph MB, Abarca JG, et al. Community richness of amphibian skin bacteria correlates with bioclimate at the global scale. Nat Ecol Evol. 2019;3:381–389.
Hyloidea	Mantelidae	Gephyromantis	webbi	September	2013	Madagascar			26	82	15.44 S 49.84 E	2682.92	23.914	3312.5	Gephyromantis.webbi.7.018.1267671	16216	25	Terrestrial	DNeasy Powersoil	0.751775	52	18.6686	Threatened	n/a	EN	Kueneman JG, Bletz MC, McKenzie VJ, Becker CG, Joseph MB, Abarca JG, et al. Community richness of amphibian skin bacteria correlates with bioclimate at the global scale. Nat Ecol Evol. 2019;3:381–389.
Hyloidea	Mantelidae	Gephyromantis	webbi	September	2013	Madagascar			26	82	15.44 S 49.84 E	2682.92	23.914	3312.5	Gephyromantis.webbi.7.019.1267750	11932	25	Terrestrial	DNeasy Powersoil	0.751775	66	20.9416	Threatened	n/a	EN	Kueneman JG, Bletz MC, McKenzie VJ, Becker CG, Joseph MB, Abarca JG, et al. Community richness of amphibian skin bacteria correlates with bioclimate at the global scale. Nat Ecol Evol. 2019;3:381–389.
Hyloidea	Mantelidae	Gephyromantis	webbi	September	2013	Madagascar			23	63	15.26 S 49.5 E	2682.92	22.687	2620.53	Gephyromantis.webbi.7.043.1267805	34811	25	Terrestrial	DNeasy Powersoil	0.840147	78	23.282	Threatened	n/a	EN	Kueneman JG, Bletz MC, McKenzie VJ, Becker CG, Joseph MB, Abarca JG, et al. Community richness of amphibian skin bacteria correlates with bioclimate at the global scale. Nat Ecol Evol. 2019;3:381–389.
Hyloidea	Mantelidae	Gephyromantis	webbi	September	2013	Madagascar			23	63	15.26 S 49.5 E	2682.92	22.687	2620.53	Gephyromantis.webbi.7.044.1267782	32440	25	Terrestrial	DNeasy Powersoil	0.840147	227	44.3411	Threatened	n/a	EN	Kueneman JG, Bletz MC, McKenzie VJ, Becker CG, Joseph MB, Abarca JG, et al. Community richness of amphibian skin bacteria correlates with bioclimate at the global scale. Nat Ecol Evol. 2019;3:381–389.
Hyloidea	Mantelidae	Gephyromantis	webbi	September	2013	Madagascar			23	63	15.26 S 49.5 E	2682.92	22.687	2620.53	Gephyromantis.webbi.7.051.1267790	16015	25	Terrestrial	DNeasy Powersoil	0.840147	52	17.3136	Threatened	n/a	EN	Kueneman JG, Bletz MC, McKenzie VJ, Becker CG, Joseph MB, Abarca JG, et al. Community richness of amphibian skin bacteria correlates with bioclimate at the global scale. Nat Ecol Evol. 2019;3:381–389.
Hyloidea	Mantelidae	Gephyromantis	webbi	September	2013	Madagascar			28	94	15.5 S 49.76 E	2682.92	23.9859	3213.32	Gephyromantis.webbi.8.001.1267640	7868	25	Terrestrial	DNeasy Powersoil	0.815071	66	20.4487	Threatened	n/a	EN	Kueneman JG, Bletz MC, McKenzie VJ, Becker CG, Joseph MB, Abarca JG, et al. Community richness of amphibian skin bacteria correlates with bioclimate at the global scale. Nat Ecol Evol. 2019;3:381–389.
Hyloidea	Mantelidae	Guibemantis	tornieri	February	2014	Madagascar			36	170	18.93 S 48.41 E	70881.1	19.2904	1854.3	GT1	14747	51	Arboreal	DNeasy Powersoil	0.804253	141	28.7853	Non-threatened	n/a	LC	Kueneman JG, Bletz MC, McKenzie VJ, Becker CG, Joseph MB, Abarca JG, et al. Community richness of amphibian skin bacteria correlates with bioclimate at the global scale. Nat Ecol Evol. 2019;3:381–389.
Hyloidea	Mantelidae	Guibemantis	tornieri	February	2014	Madagascar			36	170	18.93 S 48.41 E	70881.1	19.2904	1854.3	GT2.AND	15964	51	Arboreal	DNeasy Powersoil	0.804253	80	20.6603	Non-threatened	n/a	LC	Kueneman JG, Bletz MC, McKenzie VJ, Becker CG, Joseph MB, Abarca JG, et al. Community richness of amphibian skin bacteria correlates with bioclimate at the global scale. Nat Ecol Evol. 2019;3:381–389.
Hyloidea	Mantelidae	Guibemantis	tornieri	February	2014	Madagascar			36	170	18.93 S 48.41 E	70881.1	19.2904	1854.3	GT3.AND	13116	51	Arboreal	DNeasy Powersoil	0.804253	38	16.1898	Non-threatened	n/a	LC	Kueneman JG, Bletz MC, McKenzie VJ, Becker CG, Joseph MB, Abarca JG, et al. Community richness of amphibian skin bacteria correlates with bioclimate at the global scale. Nat Ecol Evol. 2019;3:381–389.
Hyloidea	Mantelidae	Guibemantis	tornieri	February	2014	Madagascar			36	170	18.93 S 48.41 E	70881.1	19.2904	1854.3	GT4.AND	28350	51	Arboreal	DNeasy Powersoil	0.804253	79	23.9011	Non-threatened	n/a	LC	Kueneman JG, Bletz MC, McKenzie VJ, Becker CG, Joseph MB, Abarca JG, et al. Community richness of amphibian skin bacteria correlates with bioclimate at the global scale. Nat Ecol Evol. 2019;3:381–389.
Hyloidea	Mantelidae	Guibemantis	tornieri	February	2014	Madagascar			36	170	18.93 S 48.41 E	70881.1	19.2904	1854.3	GT5.AND	11721	51	Arboreal	DNeasy Powersoil	0.804253	49	16.7044	Non-threatened	n/a	LC	Kueneman JG, Bletz MC, McKenzie VJ, Becker CG, Joseph MB, Abarca JG, et al. Community richness of amphibian skin bacteria correlates with bioclimate at the global scale. Nat Ecol Evol. 2019;3:381–389.
Hyloidea	Mantelidae	Guibemantis	timidus	September	2013	Madagascar			26	83	15.44 S 49.84 E	26341.4	23.914	3312.5	Guibemantis.timidus.7.008.1267753	27163	55	Arboreal	DNeasy Powersoil	0.751775	87	25.0476	Non-threatened	n/a	LC	Kueneman JG, Bletz MC, McKenzie VJ, Becker CG, Joseph MB, Abarca JG, et al. Community richness of amphibian skin bacteria correlates with bioclimate at the global scale. Nat Ecol Evol. 2019;3:381–389.
Hyloidea	Mantelidae	Guibemantis	timidus	September	2013	Madagascar			23	64	15.26 S 49.5 E	26341.4	22.687	2620.53	Guibemantis.timidus.7.046.1267827	29879	55	Arboreal	DNeasy Powersoil	0.840147	164	34.0995	Non-threatened	n/a	LC	Kueneman JG, Bletz MC, McKenzie VJ, Becker CG, Joseph MB, Abarca JG, et al. Community richness of amphibian skin bacteria correlates with bioclimate at the global scale. Nat Ecol Evol. 2019;3:381–389.
Hyloidea	Mantelidae	Guibemantis	timidus	September	2013	Madagascar			25	74	15.43 S 49.8 E	26341.4	24.0185	3371.39	Guibemantis.timidus.9.002.1267633	14772	55	Arboreal	DNeasy Powersoil	0.718429	135	41.8265	Non-threatened	n/a	LC	Kueneman JG, Bletz MC, McKenzie VJ, Becker CG, Joseph MB, Abarca JG, et al. Community richness of amphibian skin bacteria correlates with bioclimate at the global scale. Nat Ecol Evol. 2019;3:381–389.
Hyloidea	Hyperoliidae	Heterixalus	betsileo	February	2014	Madagascar			36	171	18.93 S 48.41 E	120076	19.2904	1854.3	HB1.AND	15480	29	Arboreal	DNeasy Powersoil	0.804253	49	18.4763	Non-threatened	n/a	LC	Kueneman JG, Bletz MC, McKenzie VJ, Becker CG, Joseph MB, Abarca JG, et al. Community richness of amphibian skin bacteria correlates with bioclimate at the global scale. Nat Ecol Evol. 2019;3:381–389.
Hyloidea	Hyperoliidae	Heterixalus	betsileo	November	2014	Madagascar			48	224	21.25 S 47.42 E	120076	19.1755	1808.83	HB2.AND	22353	29	Arboreal	DNeasy Powersoil	0.781671	39	12.3202	Non-threatened	n/a	LC	Kueneman JG, Bletz MC, McKenzie VJ, Becker CG, Joseph MB, Abarca JG, et al. Community richness of amphibian skin bacteria correlates with bioclimate at the global scale. Nat Ecol Evol. 2019;3:381–389.
Hyloidea	Hyperoliidae	Heterixalus	betsileo	August	2013	Madagascar			38	185	18.93 S 48.42 E	120076	19.2948	1854.67	Heterixalus.betsileo.1.080.1267748	23943	29	Arboreal	DNeasy Powersoil	0.804253	57	17.6472	Non-threatened	n/a	LC	Kueneman JG, Bletz MC, McKenzie VJ, Becker CG, Joseph MB, Abarca JG, et al. Community richness of amphibian skin bacteria correlates with bioclimate at the global scale. Nat Ecol Evol. 2019;3:381–389.
Hyloidea	Hyperoliidae	Heterixalus	betsileo	August	2013	Madagascar			50	247	21.26 S 47.22 E	120076	17.7565	1347.19	Heterixalus.betsileo.3.004.1267744	26849	29	Arboreal	DNeasy Powersoil	0.477165	104	23.2938	Non-threatened	n/a	LC	Kueneman JG, Bletz MC, McKenzie VJ, Becker CG, Joseph MB, Abarca JG, et al. Community richness of amphibian skin bacteria correlates with bioclimate at the global scale. Nat Ecol Evol. 2019;3:381–389.
Hyloidea	Hyperoliidae	Heterixalus	betsileo	August	2013	Madagascar			50	247	21.26 S 47.22 E	120076	17.7565	1347.19	Heterixalus.betsileo.3.005.1267659	18930	29	Arboreal	DNeasy Powersoil	0.477165	106	22.3833	Non-threatened	n/a	LC	Kueneman JG, Bletz MC, McKenzie VJ, Becker CG, Joseph MB, Abarca JG, et al. Community richness of amphibian skin bacteria correlates with bioclimate at the global scale. Nat Ecol Evol. 2019;3:381–389.
Hyloidea	Hyperoliidae	Heterixalus	betsileo	August	2013	Madagascar			50	247	21.26 S 47.22 E	120076	17.7565	1347.19	Heterixalus.betsileo.3.006.1267604	7978	29	Arboreal	DNeasy Powersoil	0.477165	58	17.5619	Non-threatened	n/a	LC	Kueneman JG, Bletz MC, McKenzie VJ, Becker CG, Joseph MB, Abarca JG, et al. Community richness of amphibian skin bacteria correlates with bioclimate at the global scale. Nat Ecol Evol. 2019;3:381–389.
Hyloidea	Hyperoliidae	Heterixalus	betsileo	August	2013	Madagascar			60	334	19.38 S 47.43 E	120076	16.1901	1528.97	Heterixalus.betsileo.5.001.1267756	15171	29	Arboreal	DNeasy Powersoil	0.430182	40	15.1225	Non-threatened	n/a	LC	Kueneman JG, Bletz MC, McKenzie VJ, Becker CG, Joseph MB, Abarca JG, et al. Community richness of amphibian skin bacteria correlates with bioclimate at the global scale. Nat Ecol Evol. 2019;3:381–389.
Hyloidea	Hyperoliidae	Heterixalus	betsileo	August	2013	Madagascar			60	334	19.38 S 47.43 E	120076	16.1901	1528.97	Heterixalus.betsileo.5.002.1267709	35856	29	Arboreal	DNeasy Powersoil	0.430182	30	13.863	Non-threatened	n/a	LC	Kueneman JG, Bletz MC, McKenzie VJ, Becker CG, Joseph MB, Abarca JG, et al. Community richness of amphibian skin bacteria correlates with bioclimate at the global scale. Nat Ecol Evol. 2019;3:381–389.
Hyloidea	Hyperoliidae	Heterixalus	betsileo	August	2013	Madagascar			60	334	19.38 S 47.43 E	120076	16.1901	1528.97	Heterixalus.betsileo.5.003.1267675	35276	29	Arboreal	DNeasy Powersoil	0.430182	23	12.3345	Non-threatened	n/a	LC	Kueneman JG, Bletz MC, McKenzie VJ, Becker CG, Joseph MB, Abarca JG, et al. Community richness of amphibian skin bacteria correlates with bioclimate at the global scale. Nat Ecol Evol. 2019;3:381–389.
Hyloidea	Hyperoliidae	Heterixalus	betsileo	August	2013	Madagascar			60	334	19.38 S 47.43 E	120076	16.1901	1528.97	Heterixalus.betsileo.5.004.1267702	12079	29	Arboreal	DNeasy Powersoil	0.430182	53	17.4611	Non-threatened	n/a	LC	Kueneman JG, Bletz MC, McKenzie VJ, Becker CG, Joseph MB, Abarca JG, et al. Community richness of amphibian skin bacteria correlates with bioclimate at the global scale. Nat Ecol Evol. 2019;3:381–389.
Hyloidea	Hyperoliidae	Heterixalus	betsileo	August	2013	Madagascar			60	334	19.38 S 47.43 E	120076	16.1901	1528.97	Heterixalus.betsileo.5.005.1267655	19487	29	Arboreal	DNeasy Powersoil	0.430182	32	14.364	Non-threatened	n/a	LC	Kueneman JG, Bletz MC, McKenzie VJ, Becker CG, Joseph MB, Abarca JG, et al. Community richness of amphibian skin bacteria correlates with bioclimate at the global scale. Nat Ecol Evol. 2019;3:381–389.
Hyloidea	Hyperoliidae	Heterixalus	madagascariensis	September	2013	Madagascar			25	75	15.43 S 49.8 E	32894.7	24.0185	3371.39	Heterixalus.madagascariensis.9.013.1267757	10460	24	Arboreal	DNeasy Powersoil	0.718429	57	18.7199	Non-threatened	n/a	LC	Kueneman JG, Bletz MC, McKenzie VJ, Becker CG, Joseph MB, Abarca JG, et al. Community richness of amphibian skin bacteria correlates with bioclimate at the global scale. Nat Ecol Evol. 2019;3:381–389.
Hyloidea	Hyperoliidae	Heterixalus	madagascariensis	September	2013	Madagascar			25	75	15.43 S 49.8 E	32894.7	24.0185	3371.39	Heterixalus.madagascariensis.9.014.1267767	14745	24	Arboreal	DNeasy Powersoil	0.718429	84	23.7932	Non-threatened	n/a	LC	Kueneman JG, Bletz MC, McKenzie VJ, Becker CG, Joseph MB, Abarca JG, et al. Community richness of amphibian skin bacteria correlates with bioclimate at the global scale. Nat Ecol Evol. 2019;3:381–389.
Hyloidea	Hyperoliidae	Heterixalus	punctatus	September	2013	Madagascar			25	76	15.43 S 49.8 E	46253.1	24.0185	3371.39	Heterixalus.punctatus.9.008.1267631	10339	24	Arboreal	DNeasy Powersoil	0.718429	72	19.6058	Non-threatened	n/a	LC	Kueneman JG, Bletz MC, McKenzie VJ, Becker CG, Joseph MB, Abarca JG, et al. Community richness of amphibian skin bacteria correlates with bioclimate at the global scale. Nat Ecol Evol. 2019;3:381–389.
Hyloidea	Hyperoliidae	Heterixalus	punctatus	September	2013	Madagascar			25	76	15.43 S 49.8 E	46253.1	24.0185	3371.39	Heterixalus.punctatus.9.009.1267607	5656	24	Arboreal	DNeasy Powersoil	0.718429	64	18.4863	Non-threatened	n/a	LC	Kueneman JG, Bletz MC, McKenzie VJ, Becker CG, Joseph MB, Abarca JG, et al. Community richness of amphibian skin bacteria correlates with bioclimate at the global scale. Nat Ecol Evol. 2019;3:381–389.
Hyloidea	Hyperoliidae	Heterixalus	punctatus	September	2013	Madagascar			25	76	15.43 S 49.8 E	46253.1	24.0185	3371.39	Heterixalus.punctatus.9.011.1267759	7601	24	Arboreal	DNeasy Powersoil	0.718429	44	16.5504	Non-threatened	n/a	LC	Kueneman JG, Bletz MC, McKenzie VJ, Becker CG, Joseph MB, Abarca JG, et al. Community richness of amphibian skin bacteria correlates with bioclimate at the global scale. Nat Ecol Evol. 2019;3:381–389.
Hyloidea	Hyperoliidae	Heterixalus	punctatus	September	2013	Madagascar			25	76	15.43 S 49.8 E	46253.1	24.0185	3371.39	Heterixalus.punctatus.9.012.1267742	9396	24	Arboreal	DNeasy Powersoil	0.718429	79	22.3187	Non-threatened	n/a	LC	Kueneman JG, Bletz MC, McKenzie VJ, Becker CG, Joseph MB, Abarca JG, et al. Community richness of amphibian skin bacteria correlates with bioclimate at the global scale. Nat Ecol Evol. 2019;3:381–389.
Hyloidea	Hyperoliidae	Heterixalus	punctatus	February	2014	Madagascar			36	172	18.93 S 48.41 E	46253.1	19.2904	1854.3	HP1.AND	6671	24	Arboreal	DNeasy Powersoil	0.804253	29	13.4197	Non-threatened	n/a	LC	Kueneman JG, Bletz MC, McKenzie VJ, Becker CG, Joseph MB, Abarca JG, et al. Community richness of amphibian skin bacteria correlates with bioclimate at the global scale. Nat Ecol Evol. 2019;3:381–389.
Hyloidea	Hyperoliidae	Heterixalus	punctatus	February	2014	Madagascar			36	172	18.93 S 48.41 E	46253.1	19.2904	1854.3	HP2.AND	12370	24	Arboreal	DNeasy Powersoil	0.804253	59	17.8862	Non-threatened	n/a	LC	Kueneman JG, Bletz MC, McKenzie VJ, Becker CG, Joseph MB, Abarca JG, et al. Community richness of amphibian skin bacteria correlates with bioclimate at the global scale. Nat Ecol Evol. 2019;3:381–389.
Hyloidea	Hyperoliidae	Heterixalus	punctatus	February	2014	Madagascar			36	172	18.93 S 48.41 E	46253.1	19.2904	1854.3	HP3.AND	9505	24	Arboreal	DNeasy Powersoil	0.804253	42	15.6933	Non-threatened	n/a	LC	Kueneman JG, Bletz MC, McKenzie VJ, Becker CG, Joseph MB, Abarca JG, et al. Community richness of amphibian skin bacteria correlates with bioclimate at the global scale. Nat Ecol Evol. 2019;3:381–389.
Hyloidea	Mantelidae	Mantidactylus	alutus	January	2014	Madagascar			44	198	20.81 S 47.32 E	38272.4	16.5736	1484.84	J1.01	18592	26	Aquatic	DNeasy Powersoil	0.711071	151	32.2203	Non-threatened	n/a	LC	Kueneman JG, Bletz MC, McKenzie VJ, Becker CG, Joseph MB, Abarca JG, et al. Community richness of amphibian skin bacteria correlates with bioclimate at the global scale. Nat Ecol Evol. 2019;3:381–389.
Hyloidea	Mantelidae	Mantidactylus	alutus	January	2014	Madagascar			44	198	20.81 S 47.32 E	38272.4	16.5736	1484.84	J1.02	12053	26	Aquatic	DNeasy Powersoil	0.711071	90	24.2926	Non-threatened	n/a	LC	Kueneman JG, Bletz MC, McKenzie VJ, Becker CG, Joseph MB, Abarca JG, et al. Community richness of amphibian skin bacteria correlates with bioclimate at the global scale. Nat Ecol Evol. 2019;3:381–389.
Hyloidea	Mantelidae	Mantidactylus	alutus	January	2014	Madagascar			44	198	20.81 S 47.32 E	38272.4	16.5736	1484.84	J1.06	7764	26	Aquatic	DNeasy Powersoil	0.711071	102	22.9253	Non-threatened	n/a	LC	Kueneman JG, Bletz MC, McKenzie VJ, Becker CG, Joseph MB, Abarca JG, et al. Community richness of amphibian skin bacteria correlates with bioclimate at the global scale. Nat Ecol Evol. 2019;3:381–389.
Hyloidea	Mantelidae	Boophis	rhodoscelis	January	2014	Madagascar			44	197	20.81 S 47.32 E	22207.8	16.5736	1484.84	J1.12	15533	28.1	Arboreal	DNeasy Powersoil	0.711071	64	18.2554	Threatened	n/a	EN	Kueneman JG, Bletz MC, McKenzie VJ, Becker CG, Joseph MB, Abarca JG, et al. Community richness of amphibian skin bacteria correlates with bioclimate at the global scale. Nat Ecol Evol. 2019;3:381–389.
Hyloidea	Mantelidae	Boophis	rhodoscelis	January	2014	Madagascar			44	197	20.81 S 47.32 E	22207.8	16.5736	1484.84	J1.13	9628	28.1	Arboreal	DNeasy Powersoil	0.711071	60	16.5718	Threatened	n/a	EN	Kueneman JG, Bletz MC, McKenzie VJ, Becker CG, Joseph MB, Abarca JG, et al. Community richness of amphibian skin bacteria correlates with bioclimate at the global scale. Nat Ecol Evol. 2019;3:381–389.
Hyloidea	Mantelidae	Boophis	rhodoscelis	January	2014	Madagascar			44	197	20.81 S 47.32 E	22207.8	16.5736	1484.84	J1.14a	22757	28.1	Arboreal	DNeasy Powersoil	0.711071	44	15.8815	Threatened	n/a	EN	Kueneman JG, Bletz MC, McKenzie VJ, Becker CG, Joseph MB, Abarca JG, et al. Community richness of amphibian skin bacteria correlates with bioclimate at the global scale. Nat Ecol Evol. 2019;3:381–389.
Hyloidea	Mantelidae	Boophis	rhodoscelis	January	2014	Madagascar			44	197	20.81 S 47.32 E	22207.8	16.5736	1484.84	J1.14b	11513	28.1	Arboreal	DNeasy Powersoil	0.711071	68	22.1652	Threatened	n/a	EN	Kueneman JG, Bletz MC, McKenzie VJ, Becker CG, Joseph MB, Abarca JG, et al. Community richness of amphibian skin bacteria correlates with bioclimate at the global scale. Nat Ecol Evol. 2019;3:381–389.
Hyloidea	Mantelidae	Boophis	rhodoscelis	January	2014	Madagascar			44	197	20.81 S 47.32 E	22207.8	16.5736	1484.84	J1.15	7897	28.1	Arboreal	DNeasy Powersoil	0.711071	62	17.6288	Threatened	n/a	EN	Kueneman JG, Bletz MC, McKenzie VJ, Becker CG, Joseph MB, Abarca JG, et al. Community richness of amphibian skin bacteria correlates with bioclimate at the global scale. Nat Ecol Evol. 2019;3:381–389.
Hyloidea	Mantelidae	Boophis	microtympanum	January	2014	Madagascar			44	196	20.81 S 47.32 E	34739	16.5736	1484.84	J1.16	16408	30	Arboreal	DNeasy Powersoil	0.711071	81	21.2814	Non-threatened	n/a	LC	Kueneman JG, Bletz MC, McKenzie VJ, Becker CG, Joseph MB, Abarca JG, et al. Community richness of amphibian skin bacteria correlates with bioclimate at the global scale. Nat Ecol Evol. 2019;3:381–389.
Hyloidea	Mantelidae	Mantidactylus	curtus	January	2014	Madagascar			44	199	20.81 S 47.32 E	254686	16.5736	1484.84	J1.18	31063	38.4	Aquatic	DNeasy Powersoil	0.711071	145	32.9018	Non-threatened	n/a	LC	Kueneman JG, Bletz MC, McKenzie VJ, Becker CG, Joseph MB, Abarca JG, et al. Community richness of amphibian skin bacteria correlates with bioclimate at the global scale. Nat Ecol Evol. 2019;3:381–389.
Hyloidea	Mantelidae	Mantidactylus	curtus	January	2014	Madagascar			44	199	20.81 S 47.32 E	254686	16.5736	1484.84	J1.19	17801	38.4	Aquatic	DNeasy Powersoil	0.711071	269	47.4231	Non-threatened	n/a	LC	Kueneman JG, Bletz MC, McKenzie VJ, Becker CG, Joseph MB, Abarca JG, et al. Community richness of amphibian skin bacteria correlates with bioclimate at the global scale. Nat Ecol Evol. 2019;3:381–389.
Hyloidea	Mantelidae	Boophis	goudotii	January	2014	Madagascar			44	195	20.81 S 47.32 E	58490	16.5736	1484.84	J1.24	18859	70	Arboreal	DNeasy Powersoil	0.711071	38	15.3681	Non-threatened	n/a	LC	Kueneman JG, Bletz MC, McKenzie VJ, Becker CG, Joseph MB, Abarca JG, et al. Community richness of amphibian skin bacteria correlates with bioclimate at the global scale. Nat Ecol Evol. 2019;3:381–389.
Hyloidea	Mantelidae	Boophis	goudotii	January	2014	Madagascar			44	195	20.81 S 47.32 E	58490	16.5736	1484.84	J1.25	8638	70	Arboreal	DNeasy Powersoil	0.711071	132	32.9529	Non-threatened	n/a	LC	Kueneman JG, Bletz MC, McKenzie VJ, Becker CG, Joseph MB, Abarca JG, et al. Community richness of amphibian skin bacteria correlates with bioclimate at the global scale. Nat Ecol Evol. 2019;3:381–389.
Hyloidea	Mantelidae	Mantidactylus	lugubris	January	2014	Madagascar			45	203	20.82 S 47.33 E	118512	16.8688	1511.65	J1.26	14332	35	Aquatic	DNeasy Powersoil	0.611641	105	23.9036	Non-threatened	n/a	LC	Kueneman JG, Bletz MC, McKenzie VJ, Becker CG, Joseph MB, Abarca JG, et al. Community richness of amphibian skin bacteria correlates with bioclimate at the global scale. Nat Ecol Evol. 2019;3:381–389.
Hyloidea	Mantelidae	Boophis	microtympanum	January	2014	Madagascar			45	201	20.82 S 47.33 E	34739	16.8688	1511.65	J1.27	45072	30	Arboreal	DNeasy Powersoil	0.611641	25	12.5251	Non-threatened	n/a	LC	Kueneman JG, Bletz MC, McKenzie VJ, Becker CG, Joseph MB, Abarca JG, et al. Community richness of amphibian skin bacteria correlates with bioclimate at the global scale. Nat Ecol Evol. 2019;3:381–389.
Hyloidea	Mantelidae	Boophis	goudotii	January	2014	Madagascar			45	200	20.82 S 47.33 E	58490	16.8688	1511.65	J1.28	6821	70	Arboreal	DNeasy Powersoil	0.611641	67	19.0693	Non-threatened	n/a	LC	Kueneman JG, Bletz MC, McKenzie VJ, Becker CG, Joseph MB, Abarca JG, et al. Community richness of amphibian skin bacteria correlates with bioclimate at the global scale. Nat Ecol Evol. 2019;3:381–389.
Hyloidea	Mantelidae	Mantidactylus	alutus	January	2014	Madagascar			44	198	20.81 S 47.32 E	38272.4	16.5736	1484.84	J1.3	6691	26	Aquatic	DNeasy Powersoil	0.711071	65	18.9593	Non-threatened	n/a	LC	Kueneman JG, Bletz MC, McKenzie VJ, Becker CG, Joseph MB, Abarca JG, et al. Community richness of amphibian skin bacteria correlates with bioclimate at the global scale. Nat Ecol Evol. 2019;3:381–389.
Hyloidea	Mantelidae	Mantella	baroni	January	2014	Madagascar			45	202	20.82 S 47.33 E	37453.4	16.8688	1511.65	J1.37	25611	30	Terrestrial	DNeasy Powersoil	0.611641	293	48.7515	Non-threatened	n/a	LC	Kueneman JG, Bletz MC, McKenzie VJ, Becker CG, Joseph MB, Abarca JG, et al. Community richness of amphibian skin bacteria correlates with bioclimate at the global scale. Nat Ecol Evol. 2019;3:381–389.
Hyloidea	Mantelidae	Mantella	baroni	January	2014	Madagascar			45	202	20.82 S 47.33 E	37453.4	16.8688	1511.65	J1.39	21307	30	Terrestrial	DNeasy Powersoil	0.611641	131	28.9201	Non-threatened	n/a	LC	Kueneman JG, Bletz MC, McKenzie VJ, Becker CG, Joseph MB, Abarca JG, et al. Community richness of amphibian skin bacteria correlates with bioclimate at the global scale. Nat Ecol Evol. 2019;3:381–389.
Hyloidea	Mantelidae	Mantella	baroni	January	2014	Madagascar			45	202	20.82 S 47.33 E	37453.4	16.8688	1511.65	J1.40	13575	30	Terrestrial	DNeasy Powersoil	0.611641	214	35.2425	Non-threatened	n/a	LC	Kueneman JG, Bletz MC, McKenzie VJ, Becker CG, Joseph MB, Abarca JG, et al. Community richness of amphibian skin bacteria correlates with bioclimate at the global scale. Nat Ecol Evol. 2019;3:381–389.
Hyloidea	Mantelidae	Mantella	baroni	January	2014	Madagascar			45	202	20.82 S 47.33 E	37453.4	16.8688	1511.65	J1.41	22231	30	Terrestrial	DNeasy Powersoil	0.611641	87	19.9688	Non-threatened	n/a	LC	Kueneman JG, Bletz MC, McKenzie VJ, Becker CG, Joseph MB, Abarca JG, et al. Community richness of amphibian skin bacteria correlates with bioclimate at the global scale. Nat Ecol Evol. 2019;3:381–389.
Hyloidea	Mantelidae	Mantidactylus	lugubris	January	2014	Madagascar			45	203	20.82 S 47.33 E	118512	16.8688	1511.65	J1.45	18192	35	Aquatic	DNeasy Powersoil	0.611641	189	34.0508	Non-threatened	n/a	LC	Kueneman JG, Bletz MC, McKenzie VJ, Becker CG, Joseph MB, Abarca JG, et al. Community richness of amphibian skin bacteria correlates with bioclimate at the global scale. Nat Ecol Evol. 2019;3:381–389.
Hyloidea	Mantelidae	Mantidactylus	lugubris	January	2014	Madagascar			45	203	20.82 S 47.33 E	118512	16.8688	1511.65	J1.46	17020	35	Aquatic	DNeasy Powersoil	0.611641	183	37.0314	Non-threatened	n/a	LC	Kueneman JG, Bletz MC, McKenzie VJ, Becker CG, Joseph MB, Abarca JG, et al. Community richness of amphibian skin bacteria correlates with bioclimate at the global scale. Nat Ecol Evol. 2019;3:381–389.
Hyloidea	Mantelidae	Mantidactylus	lugubris	January	2014	Madagascar			45	203	20.82 S 47.33 E	118512	16.8688	1511.65	J1.47	16756	35	Aquatic	DNeasy Powersoil	0.611641	184	37.0922	Non-threatened	n/a	LC	Kueneman JG, Bletz MC, McKenzie VJ, Becker CG, Joseph MB, Abarca JG, et al. Community richness of amphibian skin bacteria correlates with bioclimate at the global scale. Nat Ecol Evol. 2019;3:381–389.
Hyloidea	Mantelidae	Mantidactylus	lugubris	January	2014	Madagascar			45	203	20.82 S 47.33 E	118512	16.8688	1511.65	J1.48	29529	35	Aquatic	DNeasy Powersoil	0.611641	20	12.3646	Non-threatened	n/a	LC	Kueneman JG, Bletz MC, McKenzie VJ, Becker CG, Joseph MB, Abarca JG, et al. Community richness of amphibian skin bacteria correlates with bioclimate at the global scale. Nat Ecol Evol. 2019;3:381–389.
Hyloidea	Microhylidae	Anodonthyla	boulengerii	January	2014	Madagascar			51	257	21.29 S 47.43 E	91676.2	18.5921	1723.4	J1.52	6941	22	Aquatic	DNeasy Powersoil	0.823371	191	37.4485	Threatened	n/a	NT	Kueneman JG, Bletz MC, McKenzie VJ, Becker CG, Joseph MB, Abarca JG, et al. Community richness of amphibian skin bacteria correlates with bioclimate at the global scale. Nat Ecol Evol. 2019;3:381–389.
Hyloidea	Microhylidae	Anodonthyla	boulengerii	January	2014	Madagascar			51	257	21.29 S 47.43 E	91676.2	18.5921	1723.4	J1.53	11044	22	Aquatic	DNeasy Powersoil	0.823371	246	42.5399	Threatened	n/a	NT	Kueneman JG, Bletz MC, McKenzie VJ, Becker CG, Joseph MB, Abarca JG, et al. Community richness of amphibian skin bacteria correlates with bioclimate at the global scale. Nat Ecol Evol. 2019;3:381–389.
Hyloidea	Microhylidae	Anodonthyla	boulengerii	December	2014	Madagascar			63	248	21.26 S 47.42 E	91676.2	18.9098	1761.75	J1.54	6529	22	Aquatic	DNeasy Powersoil	0.827718	165	33.3696	Threatened	n/a	NT	Kueneman JG, Bletz MC, McKenzie VJ, Becker CG, Joseph MB, Abarca JG, et al. Community richness of amphibian skin bacteria correlates with bioclimate at the global scale. Nat Ecol Evol. 2019;3:381–389.
Hyloidea	Mantelidae	Mantidactylus	charlotteae	January	2014	Madagascar			51	276	21.29 S 47.43 E	74370.6	18.5921	1723.4	J1.55	13284	26	Terrestrial	DNeasy Powersoil	0.823371	254	42.0018	Non-threatened	n/a	LC	Kueneman JG, Bletz MC, McKenzie VJ, Becker CG, Joseph MB, Abarca JG, et al. Community richness of amphibian skin bacteria correlates with bioclimate at the global scale. Nat Ecol Evol. 2019;3:381–389.
Hyloidea	Mantelidae	Mantidactylus	charlotteae	January	2014	Madagascar			51	276	21.29 S 47.43 E	74370.6	18.5921	1723.4	J1.56a	7061	26	Terrestrial	DNeasy Powersoil	0.823371	232	40.7158	Non-threatened	n/a	LC	Kueneman JG, Bletz MC, McKenzie VJ, Becker CG, Joseph MB, Abarca JG, et al. Community richness of amphibian skin bacteria correlates with bioclimate at the global scale. Nat Ecol Evol. 2019;3:381–389.
Hyloidea	Mantelidae	Mantidactylus	charlotteae	January	2014	Madagascar			51	276	21.29 S 47.43 E	74370.6	18.5921	1723.4	J1.56b	30208	26	Terrestrial	DNeasy Powersoil	0.823371	238	44.3956	Non-threatened	n/a	LC	Kueneman JG, Bletz MC, McKenzie VJ, Becker CG, Joseph MB, Abarca JG, et al. Community richness of amphibian skin bacteria correlates with bioclimate at the global scale. Nat Ecol Evol. 2019;3:381–389.
Hyloidea	Mantelidae	Mantidactylus	melanopleura	January	2014	Madagascar			51	280	21.29 S 47.43 E	107503	18.5921	1723.4	J1.57	9845	40	Terrestrial	DNeasy Powersoil	0.823371	307	46.9939	Non-threatened	n/a	LC	Kueneman JG, Bletz MC, McKenzie VJ, Becker CG, Joseph MB, Abarca JG, et al. Community richness of amphibian skin bacteria correlates with bioclimate at the global scale. Nat Ecol Evol. 2019;3:381–389.
Hyloidea	Mantelidae	Mantidactylus	melanopleura	January	2014	Madagascar			51	280	21.29 S 47.43 E	107503	18.5921	1723.4	J1.58	9015	40	Terrestrial	DNeasy Powersoil	0.823371	277	45.6271	Non-threatened	n/a	LC	Kueneman JG, Bletz MC, McKenzie VJ, Becker CG, Joseph MB, Abarca JG, et al. Community richness of amphibian skin bacteria correlates with bioclimate at the global scale. Nat Ecol Evol. 2019;3:381–389.
Hyloidea	Mantelidae	Mantella	baroni	January	2014	Madagascar			51	273	21.29 S 47.43 E	37453.4	18.5921	1723.4	J1.59	8392	30	Terrestrial	DNeasy Powersoil	0.823371	179	37.5306	Non-threatened	n/a	LC	Kueneman JG, Bletz MC, McKenzie VJ, Becker CG, Joseph MB, Abarca JG, et al. Community richness of amphibian skin bacteria correlates with bioclimate at the global scale. Nat Ecol Evol. 2019;3:381–389.
Hyloidea	Mantelidae	Blommersia	blommersae	January	2014	Madagascar			51	258	21.29 S 47.43 E	20068	18.5921	1723.4	J1.60	7427	21	Terrestrial	DNeasy Powersoil	0.823371	190	36.103	Non-threatened	n/a	LC	Kueneman JG, Bletz MC, McKenzie VJ, Becker CG, Joseph MB, Abarca JG, et al. Community richness of amphibian skin bacteria correlates with bioclimate at the global scale. Nat Ecol Evol. 2019;3:381–389.
Hyloidea	Mantelidae	Boophis	picturatus	January	2014	Madagascar			51	265	21.29 S 47.43 E	32307.5	18.5921	1723.4	J1.62	4410	33	Arboreal	DNeasy Powersoil	0.823371	126	29.8207	Non-threatened	n/a	LC	Kueneman JG, Bletz MC, McKenzie VJ, Becker CG, Joseph MB, Abarca JG, et al. Community richness of amphibian skin bacteria correlates with bioclimate at the global scale. Nat Ecol Evol. 2019;3:381–389.
Hyloidea	Mantelidae	Gephyromantis	sculpturatus	January	2014	Madagascar			51	270	21.29 S 47.43 E	19277.5	18.5921	1723.4	J1.63	16390	43	Terrestrial	DNeasy Powersoil	0.823371	379	51.2813	Non-threatened	n/a	LC	Kueneman JG, Bletz MC, McKenzie VJ, Becker CG, Joseph MB, Abarca JG, et al. Community richness of amphibian skin bacteria correlates with bioclimate at the global scale. Nat Ecol Evol. 2019;3:381–389.
Hyloidea	Mantelidae	Gephyromantis	sculpturatus	January	2014	Madagascar			51	270	21.29 S 47.43 E	19277.5	18.5921	1723.4	J1.64	8480	43	Terrestrial	DNeasy Powersoil	0.823371	389	58.6539	Non-threatened	n/a	LC	Kueneman JG, Bletz MC, McKenzie VJ, Becker CG, Joseph MB, Abarca JG, et al. Community richness of amphibian skin bacteria correlates with bioclimate at the global scale. Nat Ecol Evol. 2019;3:381–389.
Hyloidea	Mantelidae	Gephyromantis	sculpturatus	January	2014	Madagascar			51	270	21.29 S 47.43 E	19277.5	18.5921	1723.4	J1.65	8231	43	Terrestrial	DNeasy Powersoil	0.823371	267	44.534	Non-threatened	n/a	LC	Kueneman JG, Bletz MC, McKenzie VJ, Becker CG, Joseph MB, Abarca JG, et al. Community richness of amphibian skin bacteria correlates with bioclimate at the global scale. Nat Ecol Evol. 2019;3:381–389.
Hyloidea	Mantelidae	Gephyromantis	sculpturatus	January	2014	Madagascar			51	270	21.29 S 47.43 E	19277.5	18.5921	1723.4	J1.66	7306	43	Terrestrial	DNeasy Powersoil	0.823371	200	33.9821	Non-threatened	n/a	LC	Kueneman JG, Bletz MC, McKenzie VJ, Becker CG, Joseph MB, Abarca JG, et al. Community richness of amphibian skin bacteria correlates with bioclimate at the global scale. Nat Ecol Evol. 2019;3:381–389.
Hyloidea	Mantelidae	Gephyromantis	sculpturatus	January	2014	Madagascar			51	270	21.29 S 47.43 E	19277.5	18.5921	1723.4	J1.67	8901	43	Terrestrial	DNeasy Powersoil	0.823371	269	38.4953	Non-threatened	n/a	LC	Kueneman JG, Bletz MC, McKenzie VJ, Becker CG, Joseph MB, Abarca JG, et al. Community richness of amphibian skin bacteria correlates with bioclimate at the global scale. Nat Ecol Evol. 2019;3:381–389.
Hyloidea	Mantelidae	Gephyromantis	sculpturatus	January	2014	Madagascar			51	270	21.29 S 47.43 E	19277.5	18.5921	1723.4	J1.68	39847	43	Terrestrial	DNeasy Powersoil	0.823371	319	48.9468	Non-threatened	n/a	LC	Kueneman JG, Bletz MC, McKenzie VJ, Becker CG, Joseph MB, Abarca JG, et al. Community richness of amphibian skin bacteria correlates with bioclimate at the global scale. Nat Ecol Evol. 2019;3:381–389.
Hyloidea	Mantelidae	Mantidactylus	biporus	January	2014	Madagascar			51	275	21.29 S 47.43 E	100935	18.5921	1723.4	J1.69	16231	27	Aquatic	DNeasy Powersoil	0.823371	341	58.1028	Non-threatened	n/a	LC	Kueneman JG, Bletz MC, McKenzie VJ, Becker CG, Joseph MB, Abarca JG, et al. Community richness of amphibian skin bacteria correlates with bioclimate at the global scale. Nat Ecol Evol. 2019;3:381–389.
Hyloidea	Mantelidae	Gephyromantis	sculpturatus	January	2014	Madagascar			51	270	21.29 S 47.43 E	19277.5	18.5921	1723.4	J1.71	23717	43	Terrestrial	DNeasy Powersoil	0.823371	358	49.9638	Non-threatened	n/a	LC	Kueneman JG, Bletz MC, McKenzie VJ, Becker CG, Joseph MB, Abarca JG, et al. Community richness of amphibian skin bacteria correlates with bioclimate at the global scale. Nat Ecol Evol. 2019;3:381–389.
Hyloidea	Mantelidae	Boophis	madagascariensis	January	2014	Madagascar			51	264	21.29 S 47.43 E	94637.6	18.5921	1723.4	J1.72	15592	65	Arboreal	DNeasy Powersoil	0.823371	95	27.1957	Non-threatened	n/a	LC	Kueneman JG, Bletz MC, McKenzie VJ, Becker CG, Joseph MB, Abarca JG, et al. Community richness of amphibian skin bacteria correlates with bioclimate at the global scale. Nat Ecol Evol. 2019;3:381–389.
Hyloidea	Mantelidae	Boophis	picturatus	January	2014	Madagascar			51	265	21.29 S 47.43 E	32307.5	18.5921	1723.4	J1.73	5142	33	Arboreal	DNeasy Powersoil	0.823371	77	24.4299	Non-threatened	n/a	LC	Kueneman JG, Bletz MC, McKenzie VJ, Becker CG, Joseph MB, Abarca JG, et al. Community richness of amphibian skin bacteria correlates with bioclimate at the global scale. Nat Ecol Evol. 2019;3:381–389.
Hyloidea	Mantelidae	Boophis	picturatus	January	2014	Madagascar			51	265	21.29 S 47.43 E	32307.5	18.5921	1723.4	J1.74	11986	33	Arboreal	DNeasy Powersoil	0.823371	126	37.0468	Non-threatened	n/a	LC	Kueneman JG, Bletz MC, McKenzie VJ, Becker CG, Joseph MB, Abarca JG, et al. Community richness of amphibian skin bacteria correlates with bioclimate at the global scale. Nat Ecol Evol. 2019;3:381–389.
Hyloidea	Mantelidae	Boophis	picturatus	January	2014	Madagascar			51	265	21.29 S 47.43 E	32307.5	18.5921	1723.4	J1.75	12227	33	Arboreal	DNeasy Powersoil	0.823371	110	25.5293	Non-threatened	n/a	LC	Kueneman JG, Bletz MC, McKenzie VJ, Becker CG, Joseph MB, Abarca JG, et al. Community richness of amphibian skin bacteria correlates with bioclimate at the global scale. Nat Ecol Evol. 2019;3:381–389.
Hyloidea	Mantelidae	Guibemantis	liber	January	2014	Madagascar			51	272	21.29 S 47.43 E	161728	18.5921	1723.4	J1.76	14475	29	Terrestrial	DNeasy Powersoil	0.823371	157	32.6676	Non-threatened	n/a	LC	Kueneman JG, Bletz MC, McKenzie VJ, Becker CG, Joseph MB, Abarca JG, et al. Community richness of amphibian skin bacteria correlates with bioclimate at the global scale. Nat Ecol Evol. 2019;3:381–389.
Hyloidea	Mantelidae	Guibemantis	liber	January	2014	Madagascar			51	272	21.29 S 47.43 E	161728	18.5921	1723.4	J1.77	9538	29	Terrestrial	DNeasy Powersoil	0.823371	189	37.7674	Non-threatened	n/a	LC	Kueneman JG, Bletz MC, McKenzie VJ, Becker CG, Joseph MB, Abarca JG, et al. Community richness of amphibian skin bacteria correlates with bioclimate at the global scale. Nat Ecol Evol. 2019;3:381–389.
Hyloidea	Mantelidae	Guibemantis	liber	January	2014	Madagascar			51	272	21.29 S 47.43 E	161728	18.5921	1723.4	J1.78	11017	29	Terrestrial	DNeasy Powersoil	0.823371	192	40.8772	Non-threatened	n/a	LC	Kueneman JG, Bletz MC, McKenzie VJ, Becker CG, Joseph MB, Abarca JG, et al. Community richness of amphibian skin bacteria correlates with bioclimate at the global scale. Nat Ecol Evol. 2019;3:381–389.
Hyloidea	Mantelidae	Guibemantis	liber	January	2014	Madagascar			51	272	21.29 S 47.43 E	161728	18.5921	1723.4	J1.79	9097	29	Terrestrial	DNeasy Powersoil	0.823371	143	29.2414	Non-threatened	n/a	LC	Kueneman JG, Bletz MC, McKenzie VJ, Becker CG, Joseph MB, Abarca JG, et al. Community richness of amphibian skin bacteria correlates with bioclimate at the global scale. Nat Ecol Evol. 2019;3:381–389.
Hyloidea	Mantelidae	Guibemantis	liber	January	2014	Madagascar			51	272	21.29 S 47.43 E	161728	18.5921	1723.4	J1.80	6866	29	Terrestrial	DNeasy Powersoil	0.823371	227	47.2852	Non-threatened	n/a	LC	Kueneman JG, Bletz MC, McKenzie VJ, Becker CG, Joseph MB, Abarca JG, et al. Community richness of amphibian skin bacteria correlates with bioclimate at the global scale. Nat Ecol Evol. 2019;3:381–389.
Hyloidea	Mantelidae	Gephyromantis	sculpturatus	January	2014	Madagascar			51	270	21.29 S 47.43 E	19277.5	18.5921	1723.4	J1.81	9389	43	Terrestrial	DNeasy Powersoil	0.823371	142	30.4248	Non-threatened	n/a	LC	Kueneman JG, Bletz MC, McKenzie VJ, Becker CG, Joseph MB, Abarca JG, et al. Community richness of amphibian skin bacteria correlates with bioclimate at the global scale. Nat Ecol Evol. 2019;3:381–389.
Hyloidea	Mantelidae	Gephyromantis	sculpturatus	January	2014	Madagascar			51	270	21.29 S 47.43 E	19277.5	18.5921	1723.4	J1.82	14085	43	Terrestrial	DNeasy Powersoil	0.823371	186	35.769	Non-threatened	n/a	LC	Kueneman JG, Bletz MC, McKenzie VJ, Becker CG, Joseph MB, Abarca JG, et al. Community richness of amphibian skin bacteria correlates with bioclimate at the global scale. Nat Ecol Evol. 2019;3:381–389.
Hyloidea	Mantelidae	Gephyromantis	sculpturatus	January	2014	Madagascar			51	270	21.29 S 47.43 E	19277.5	18.5921	1723.4	J1.83	10238	43	Terrestrial	DNeasy Powersoil	0.823371	159	34.6944	Non-threatened	n/a	LC	Kueneman JG, Bletz MC, McKenzie VJ, Becker CG, Joseph MB, Abarca JG, et al. Community richness of amphibian skin bacteria correlates with bioclimate at the global scale. Nat Ecol Evol. 2019;3:381–389.
Hyloidea	Mantelidae	Mantidactylus	charlotteae	January	2014	Madagascar			51	276	21.29 S 47.43 E	74370.6	18.5921	1723.4	J1.84	7210	26	Terrestrial	DNeasy Powersoil	0.823371	155	32.4022	Non-threatened	n/a	LC	Kueneman JG, Bletz MC, McKenzie VJ, Becker CG, Joseph MB, Abarca JG, et al. Community richness of amphibian skin bacteria correlates with bioclimate at the global scale. Nat Ecol Evol. 2019;3:381–389.
Hyloidea	Mantelidae	Mantidactylus	charlotteae	January	2014	Madagascar			51	276	21.29 S 47.43 E	74370.6	18.5921	1723.4	J1.85	13697	26	Terrestrial	DNeasy Powersoil	0.823371	281	46.2902	Non-threatened	n/a	LC	Kueneman JG, Bletz MC, McKenzie VJ, Becker CG, Joseph MB, Abarca JG, et al. Community richness of amphibian skin bacteria correlates with bioclimate at the global scale. Nat Ecol Evol. 2019;3:381–389.
Hyloidea	Mantelidae	Boophis	madagascariensis	January	2014	Madagascar			51	264	21.29 S 47.43 E	94637.6	18.5921	1723.4	J1.87	6044	65	Arboreal	DNeasy Powersoil	0.823371	146	31.6024	Non-threatened	n/a	LC	Kueneman JG, Bletz MC, McKenzie VJ, Becker CG, Joseph MB, Abarca JG, et al. Community richness of amphibian skin bacteria correlates with bioclimate at the global scale. Nat Ecol Evol. 2019;3:381–389.
Hyloidea	Mantelidae	Boophis	madagascariensis	January	2014	Madagascar			51	264	21.29 S 47.43 E	94637.6	18.5921	1723.4	J1.88	9833	65	Arboreal	DNeasy Powersoil	0.823371	123	30.795	Non-threatened	n/a	LC	Kueneman JG, Bletz MC, McKenzie VJ, Becker CG, Joseph MB, Abarca JG, et al. Community richness of amphibian skin bacteria correlates with bioclimate at the global scale. Nat Ecol Evol. 2019;3:381–389.
Hyloidea	Mantelidae	Gephyromantis	decaryi	January	2014	Madagascar			50	245	21.26 S 47.22 E	23381.8	17.7565	1347.19	J2.05	16940	29	Terrestrial	DNeasy Powersoil	0.477165	169	42.0824	Threatened	n/a	NT	Kueneman JG, Bletz MC, McKenzie VJ, Becker CG, Joseph MB, Abarca JG, et al. Community richness of amphibian skin bacteria correlates with bioclimate at the global scale. Nat Ecol Evol. 2019;3:381–389.
Hyloidea	Mantelidae	Boophis	madagascariensis	January	2014	Madagascar			50	242	21.26 S 47.22 E	94637.6	17.7565	1347.19	J2.1	19465	65	Arboreal	DNeasy Powersoil	0.477165	156	39.0973	Non-threatened	n/a	LC	Kueneman JG, Bletz MC, McKenzie VJ, Becker CG, Joseph MB, Abarca JG, et al. Community richness of amphibian skin bacteria correlates with bioclimate at the global scale. Nat Ecol Evol. 2019;3:381–389.
Hyloidea	Mantelidae	Mantidactylus	femoralis	January	2014	Madagascar			47	233	21.25 S 47.37 E	210920	17.7829	1527.56	J2.10	26972	37	Terrestrial	DNeasy Powersoil	0.810588	98	22.9619	Non-threatened	n/a	LC	Kueneman JG, Bletz MC, McKenzie VJ, Becker CG, Joseph MB, Abarca JG, et al. Community richness of amphibian skin bacteria correlates with bioclimate at the global scale. Nat Ecol Evol. 2019;3:381–389.
Hyloidea	Mantelidae	Mantidactylus	femoralis	January	2014	Madagascar			47	233	21.25 S 47.37 E	210920	17.7829	1527.56	J2.11	49965	37	Terrestrial	DNeasy Powersoil	0.810588	27	13.4642	Non-threatened	n/a	LC	Kueneman JG, Bletz MC, McKenzie VJ, Becker CG, Joseph MB, Abarca JG, et al. Community richness of amphibian skin bacteria correlates with bioclimate at the global scale. Nat Ecol Evol. 2019;3:381–389.
Hyloidea	Mantelidae	Mantidactylus	betsileanus	January	2014	Madagascar			47	232	21.25 S 47.37 E	98873.7	17.7829	1527.56	J2.12	24457	28	Terrestrial	DNeasy Powersoil	0.810588	203	38.0432	Non-threatened	n/a	LC	Kueneman JG, Bletz MC, McKenzie VJ, Becker CG, Joseph MB, Abarca JG, et al. Community richness of amphibian skin bacteria correlates with bioclimate at the global scale. Nat Ecol Evol. 2019;3:381–389.
Hyloidea	Mantelidae	Mantidactylus	betsileanus	January	2014	Madagascar			47	232	21.25 S 47.37 E	98873.7	17.7829	1527.56	J2.13	21299	28	Terrestrial	DNeasy Powersoil	0.810588	187	33.0371	Non-threatened	n/a	LC	Kueneman JG, Bletz MC, McKenzie VJ, Becker CG, Joseph MB, Abarca JG, et al. Community richness of amphibian skin bacteria correlates with bioclimate at the global scale. Nat Ecol Evol. 2019;3:381–389.
[truncated: 417 more rows]

## Sheet: Terms
Column name	Description
Superfamily	Anuran host Superfamily
Family	Anuran host Family
Genus	Anuran host Genus
Species	Anuran host Species
Month	Month of collection
Year	Year of collection
Country	The country of collection, either Brazil or Madagascar
[truncated: 20 more rows]
